# Supplementary material for: DNA methylation profiling demonstrates superior diagnostic classification to RNA-sequencing in a case of metastatic meningioma
Source: Acta Neuropathol Commun. 2020 Jun 9;8:82. doi: 10.1186/s40478-020-00952-3 (PMC7285578; doi:10.1186/s40478-020-00952-3)
Supplement: Supplementary file 1 — Additional file 1: Supplementary Table 1. Multiplatform molecular profiling. List of all genes detected at transcripts per million (TPM) > 1 (“Filtered_TPM > 1”) and genes enriched in the liver metastasis (“Up_in_Met”) or intracranial samples (“Down_in_Met”) based on combined absolute expression and relative fold change thresholds. [file 40478_2020_952_MOESM1_ESM.xlsx]

## Sheet: Filtered_TPM>1
Supplementary Table 1 Multiplatform molecular profiling
Gene	18_2	18_3	18_4	18_5	18_6	18_7	18_LivMet	Log2 FC (Intracranial / Metastasis)
ALB	2.12828	5.06305	3.08111	2.43102	1.97629	3.02018	631118	-17.7068
APOA1	7.44899	29.3657	16.4326	5.67237	12.8459	13.0875	54951.7	-11.9239
CYP2C8	6.38485	1.01261	4.10815	8.10339	1.97629	4.02691	14975.2	-11.7765
TF	35.1167	40.5044	10.2704	18.6378	7.90515	27.1817	71594.8	-11.5872
RBP4	8.51313	14.1765	9.24333	13.7758	19.7629	17.1144	36642.8	-11.3784
C4BPA	7.44899	11.1387	5.13518	11.3447	10.8696	8.05382	16776.7	-10.8645
BAAT	1.06414	5.06305	4.10815	4.86203	2.96443	2.01346	4241.89	-10.3081
MAT1A	20.2187	15.1892	24.6489	4.86203	10.8696	10.0673	13344.6	-9.86509
RDH16	2.12828	8.10088	8.21629	4.86203	4.94072	7.04709	5285.79	-9.81146
TFR2	5.32071	5.06305	6.16222	1.62068	4.94072	5.03364	3846.04	-9.67952
LBP	2.12828	8.10088	8.21629	2.43102	4.94072	3.02018	3280.38	-9.41474
CYP2A6	7.44899	2.02522	12.3244	10.5344	13.834	6.04037	5839.39	-9.39038
SERPINA5	1.06414	1.01261	3.08111	2.43102	17.7866	10.0673	3904.31	-9.3684
UPB1	7.44899	4.05044	4.10815	2.43102	3.95257	4.02691	2583.11	-9.21842
RGN	3.19242	3.03783	6.16222	2.43102	3.95257	8.05382	2521.83	-9.13945
CYP2E1	74.4899	236.951	199.245	114.258	92.8855	121.814	72187.5	-9.01079
HPX	40.4374	158.98	56.487	37.2756	29.6443	53.3566	29636	-8.88474
MTTP	1.06414	4.05044	5.13518	6.48271	8.89329	3.02018	2017.46	-8.72303
SLC22A1	13.8338	17.2144	15.4055	8.91373	4.94072	11.074	4860.8	-8.67445
PKLR	1.06414	4.05044	1.02704	2.43102	2.96443	3.02018	988.637	-8.67059
LRG1	11.7056	12.1513	7.18926	12.9654	2.96443	13.0875	4012.82	-8.64695
THRSP	3.19242	9.11349	5.13518	1.62068	6.917	4.02691	1877.81	-8.55263
APOB	109.607	67.8449	87.2981	121.551	74.1108	93.6257	33089.2	-8.4852
AQP9	25.5394	59.744	13.3515	5.67237	10.8696	8.05382	7295.21	-8.47248
SAA1	3.19242	1.01261	1.02704	8.91373	4.94072	27.1817	2702.68	-8.45319
ADH1C	5.32071	8.10088	4.10815	19.4481	10.8696	25.1682	4239.88	-8.44464
MGST1	31.9242	32.4035	10.2704	41.3273	21.7392	36.2422	9968.75	-8.42599
SERPINA1	771.503	426.309	428.274	383.29	414.032	265.776	148825	-8.37527
ADH1B	129.825	149.866	52.3789	159.637	83.004	154.029	40177.4	-8.3698
HSD17B6	39.3732	29.3657	33.8922	29.9825	22.7273	26.1749	8879.64	-8.1973
DPT	6.38485	1.01261	4.10815	2.43102	2.96443	8.05382	1157.43	-8.12042
ASGR2	15.9621	21.2648	18.4867	5.67237	4.94072	4.02691	3205.03	-8.09453
FTCD	8.51313	23.29	16.4326	6.48271	13.834	14.0942	3598.88	-8.02941
BHMT2	25.5394	18.227	14.3785	2.43102	18.7747	6.04037	3666.19	-8.00902
HGFAC	3.19242	7.08827	6.16222	3.24136	1.97629	7.04709	1181.54	-7.94805
SLC26A7	36.1808	5.06305	19.5137	7.29305	6.917	5.03364	3151.78	-7.88496
ALDH8A1	2.12828	14.1765	7.18926	9.72407	11.8577	12.0807	2060.66	-7.75701
ALDH1A1	124.505	58.7314	68.8115	55.9134	59.2886	39.2624	13767.6	-7.6668
ALDH1L1	46.8222	49.6179	19.5137	49.4307	30.6324	17.1144	6919.45	-7.60581
SRD5A2	2.12828	9.11349	4.10815	8.10339	2.96443	14.0942	1269.96	-7.55525
DMGDH	23.4111	17.2144	12.3244	19.4481	17.7866	16.1076	3246.22	-7.51762
GYS2	1.06414	4.05044	7.18926	4.86203	1.97629	9.06055	861.038	-7.51713
AKR1B10	3.19242	4.05044	9.24333	6.48271	7.90515	3.02018	1023.8	-7.50171
CDHR5	4.25657	8.10088	15.4055	6.48271	7.90515	4.02691	1324.21	-7.42675
HSD11B1	17.0263	15.1892	40.0544	3.24136	26.6799	2.01346	2914.67	-7.3908
ITLN1	10.6414	11.1387	12.3244	9.72407	15.8103	8.05382	1820.54	-7.33418
CYP4F3	10.6414	16.2018	8.21629	6.48271	9.88143	6.04037	1469.89	-7.26187
SERPINF2	76.6182	90.1223	78.0548	41.3273	54.3479	35.2355	9224.26	-7.20272
CYP2B6	12.7697	25.3153	51.3518	15.3964	51.3835	15.1009	3792.79	-7.05348
SLC27A2	29.796	10.1261	19.5137	15.3964	19.7629	11.074	2000.38	-6.82761
CGN	3.19242	5.06305	3.08111	4.86203	1.97629	4.02691	398.871	-6.75213
PIPOX	35.1167	31.3909	41.0815	22.6895	35.5732	21.1413	3308.52	-6.73009
LEAP2	18.0904	35.4414	23.6218	6.48271	10.8696	17.1144	1930.05	-6.69693
CYP4A22	1.06414	6.07566	3.08111	4.05169	2.96443	5.03364	365.715	-6.62247
OIT3	3.19242	6.07566	2.05407	2.43102	4.94072	4.02691	363.706	-6.58565
F12	21.2828	50.6305	16.4326	41.3273	24.7036	36.2422	3009.11	-6.56554
ART4	1.06414	2.02522	4.10815	1.62068	1.97629	7.04709	249.169	-6.38877
DEFB1	6.38485	15.1892	25.6759	11.3447	24.7036	18.1211	1407.6	-6.3798
FMO5	55.3354	42.5296	19.5137	31.6032	32.6087	32.2153	2954.86	-6.37368
RBP5	10.6414	18.227	10.2704	5.67237	8.89329	16.1076	963.519	-6.37173
HAMP	62.7844	36.454	58.5411	64.0168	74.1108	45.3028	4572.44	-6.3292
LUM	30.8601	16.2018	15.4055	8.91373	4.94072	2.01346	1033.85	-6.30718
C8G	10.6414	10.1261	22.5948	13.7758	12.8459	9.06055	1040.88	-6.30396
ABCA6	14.898	15.1892	10.2704	13.7758	7.90515	10.0673	924.335	-6.26519
GPD1	23.4111	26.3279	10.2704	24.3102	17.7866	37.2489	1728.1	-6.21732
ECHDC3	15.9621	8.10088	6.16222	5.67237	9.88143	5.03364	628.95	-6.21465
HPN	71.2975	62.7819	57.5141	48.6203	24.7036	37.2489	3711.41	-6.20351
ANGPTL1	28.7318	7.08827	5.13518	9.72407	3.95257	12.0807	802.765	-6.17391
AGMAT	11.7056	12.1513	8.21629	17.8275	11.8577	12.0807	864.052	-6.13362
APOC1P1	25.5394	18.227	21.5678	12.1551	15.8103	9.06055	1184.56	-6.11758
TNFRSF11B	58.5278	66.8323	42.1085	46.1893	32.6087	35.2355	3233.16	-6.10669
C2orf72	18.0904	34.4288	11.2974	42.948	34.585	33.222	1880.82	-6.01443
SGCE	63.8485	8.10088	31.8381	7.29305	12.8459	12.0807	1454.82	-6.00405
ACSM5	55.3354	26.3279	43.1355	28.3619	33.5969	5.03364	2009.42	-5.97414
ANGPTL6	4.25657	3.03783	7.18926	2.43102	1.97629	1.00673	205.966	-5.9567
HOOK1	6.38485	6.07566	2.05407	1.62068	1.97629	5.03364	238.117	-5.94785
GRB14	10.6414	9.11349	7.18926	7.29305	2.96443	7.04709	455.134	-5.94755
ANG	65.9768	61.7692	84.217	75.3615	110.672	102.686	4936.15	-5.88638
FCN3	19.1545	18.227	8.21629	17.0171	10.8696	12.0807	837.93	-5.87669
GATM	498.018	289.607	226.975	333.86	258.894	328.193	18911.7	-5.87343
CRHBP	12.7697	10.1261	20.5407	10.5344	10.8696	6.04037	686.218	-5.86016
KLKB1	86.1955	72.908	21.5678	15.3964	16.7984	15.1009	2155.11	-5.82583
BCHE	11.7056	14.1765	13.3515	27.5515	25.6917	14.0942	992.655	-5.80444
ERBB3	18.0904	29.3657	1.02704	23.4998	27.668	29.1951	1191.59	-5.79413
ABCC2	29.796	35.4414	46.2166	19.4481	26.6799	28.1884	1702.99	-5.78144
LINC00844	5.32071	4.05044	12.3244	17.8275	1.97629	9.06055	446.092	-5.72624
VNN1	38.3091	24.3027	27.73	27.5515	28.6562	17.1144	1442.77	-5.72499
IGFALS	3.19242	20.2522	4.10815	5.67237	1.97629	5.03364	354.663	-5.72489
TTC36	11.7056	13.1639	11.2974	5.67237	18.7747	8.05382	602.827	-5.719
MAP7D2	2.12828	5.06305	5.13518	3.24136	1.97629	2.01346	169.796	-5.70297
PLIN4	4.25657	6.07566	5.13518	4.05169	6.917	4.02691	262.23	-5.69066
PLIN5	6.38485	9.11349	2.05407	2.43102	3.95257	3.02018	230.079	-5.6784
MAL2	168.134	63.7945	80.1089	11.3447	45.4546	4.02691	3141.73	-5.6598
LINC01146	8.51313	5.06305	3.08111	1.62068	3.95257	4.02691	218.022	-5.63864
C6	36.1808	89.1097	52.3789	116.689	73.1226	122.821	3998.75	-5.61277
PCSK2	3.19242	9.11349	3.08111	5.67237	5.92886	3.02018	243.14	-5.60331
SYT9	3.19242	1.01261	1.02704	2.43102	2.96443	2.01346	97.4571	-5.53162
XPNPEP2	11.7056	11.1387	27.73	1.62068	15.8103	1.00673	529.483	-5.52463
AGTR1	10.6414	15.1892	2.05407	6.48271	1.97629	11.074	353.659	-5.48382
FBP1	48.9505	47.5927	52.3789	56.7237	49.4072	67.4508	2400.26	-5.48076
PDZK1	5.32071	8.10088	4.10815	5.67237	1.97629	9.06055	251.178	-5.45996
CRB3	5.32071	8.10088	2.05407	6.48271	3.95257	4.02691	214.004	-5.42255
CYP2B7P	2.12828	11.1387	18.4867	12.9654	19.7629	5.03364	491.304	-5.40617
AKR7A3	5.32071	63.7945	41.0815	16.2068	7.90515	23.1547	1093.13	-5.38034
ASGR1	81.9389	156.955	66.7574	85.8959	59.2886	90.6055	3619.98	-5.32607
MAOB	126.633	35.4414	59.5681	55.103	45.4546	35.2355	2373.13	-5.316
ABCC3	28.7318	21.2648	35.9463	15.3964	15.8103	10.0673	826.878	-5.28535
NPC1L1	8.51313	9.11349	10.2704	18.6378	8.89329	18.1211	476.233	-5.27985
CXCL2	21.2828	6.07566	9.24333	3.24136	1.97629	6.04037	308.447	-5.2731
NEUROG2	23.4111	10.1261	28.757	3.24136	7.90515	8.05382	523.455	-5.26825
CD177	245.817	206.573	571.032	186.378	417.985	137.922	11245.7	-5.25602
DPP4	28.7318	16.2018	15.4055	17.8275	20.751	25.1682	789.704	-5.25494
SLC9A2	21.2828	27.3405	97.5685	12.9654	51.3835	12.0807	1400.57	-5.23831
CST6	2.12828	1.01261	1.02704	2.43102	1.97629	2.01346	66.311	-5.23169
DGAT2	74.4899	87.0845	100.65	64.0168	102.767	72.4844	3112.6	-5.21878
SEMA3C	655.511	315.934	222.867	431.1	391.305	555.714	15707.7	-5.19523
F11	42.5657	23.29	15.4055	23.4998	19.7629	12.0807	827.883	-5.18438
CMYA5	4.25657	4.05044	2.05407	5.67237	3.95257	8.05382	168.792	-5.17466
NIPSNAP1	60.6561	49.6179	47.2437	28.3619	44.4665	28.1884	1504.05	-5.12539
APOM	51.0788	71.8953	54.4329	42.948	67.1938	83.5584	2110.9	-5.09291
NNMT	94.7086	114.425	58.5411	56.7237	46.4427	30.2018	2269.64	-5.0856
ADCY1	32.9884	20.2522	17.4596	16.2068	22.7273	15.1009	705.308	-5.08435
OSGIN1	12.7697	29.3657	39.0274	12.9654	20.751	38.2557	861.038	-5.07624
ADGRV1	7.44899	10.1261	2.05407	6.48271	7.90515	6.04037	222.041	-5.05565
MT1F	12.7697	19.2396	12.3244	17.0171	15.8103	14.0942	491.304	-5.0136
SOWAHB	15.9621	5.06305	1.02704	1.62068	1.97629	4.02691	159.749	-5.0134
ATP2B2	2.12828	7.08827	3.08111	13.7758	7.90515	18.1211	276.296	-4.99183
CES1	804.491	528.583	1037.31	443.255	1336.96	355.375	23087.3	-4.94215
LIPC	36.1808	19.2396	27.73	23.4998	24.7036	24.1615	795.732	-4.94019
SLC19A3	15.9621	13.1639	6.16222	8.91373	9.88143	15.1009	351.649	-4.93058
C4BPB	35.1167	69.8701	90.3792	46.1893	82.0159	53.3566	1883.83	-4.90627
CD24	2.12828	22.2774	1.02704	8.91373	6.917	7.04709	241.131	-4.90437
PNPLA3	2.12828	2.02522	5.13518	3.24136	1.97629	5.03364	97.4571	-4.9033
LGALS4	23.4111	59.744	54.4329	21.8791	15.8103	23.1547	986.627	-4.89882
LIN7A	28.7318	12.1513	15.4055	4.05169	18.7747	4.02691	409.922	-4.88666
AGT	614.01	186.32	232.11	104.534	181.818	124.834	7070.16	-4.87701
ITIH3	290.511	343.275	220.813	199.343	189.724	183.224	6904.38	-4.8596
DCN	531.007	247.077	412.869	129.654	281.621	182.218	8598.32	-4.85354
MOGAT2	32.9884	34.4288	62.6492	11.3447	45.4546	15.1009	967.538	-4.84516
TFPI	67.0409	38.4792	21.5678	55.9134	46.4427	55.37	1364.4	-4.84514
NEU4	9.57727	16.2018	6.16222	7.29305	3.95257	14.0942	272.277	-4.83391
ABCB4	43.6298	24.3027	27.73	38.8963	31.6206	29.1951	886.156	-4.76628
TMEM184A	4.25657	7.08827	4.10815	4.05169	3.95257	3.02018	119.561	-4.75987
SERTM2	20.2187	3.03783	8.21629	11.3447	11.8577	10.0673	290.362	-4.75003
AMN	14.898	26.3279	21.5678	3.24136	9.88143	5.03364	357.677	-4.72852
SELE	1.06414	7.08827	2.05407	6.48271	5.92886	14.0942	159.749	-4.70644
NOTUM	22.347	21.2648	8.21629	18.6378	9.88143	14.0942	402.889	-4.67785
TSHZ2	15.9621	6.07566	6.16222	4.86203	6.917	5.03364	191.9	-4.67691
GNMT	24.4753	27.3405	16.4326	8.91373	10.8696	11.074	417.96	-4.66129
IFI6	320.307	376.691	220.813	80.2235	133.399	88.592	5136.09	-4.65872
CFHR3	95.7727	145.816	34.9192	203.395	96.8381	202.352	3271.34	-4.65498
PFKFB1	3.19242	10.1261	3.08111	3.24136	2.96443	10.0673	136.641	-4.64919
PPL	43.6298	37.4666	23.6218	64.8271	79.0515	59.3969	1271.97	-4.63105
GSTO2	12.7697	5.06305	12.3244	8.91373	9.88143	20.1346	283.329	-4.62096
KIF12	14.898	5.06305	7.18926	7.29305	7.90515	4.02691	188.886	-4.61105
TMEM176A	239.432	228.85	129.407	245.533	160.079	232.554	5005.47	-4.60296
DTX1	8.51313	4.05044	6.16222	4.86203	2.96443	12.0807	155.73	-4.59611
KCND3	9.57727	19.2396	13.3515	6.48271	5.92886	12.0807	266.249	-4.58283
FMO3	436.298	269.354	144.812	123.982	203.558	193.292	5344.06	-4.54736
EPHA3	54.2712	5.06305	20.5407	16.2068	11.8577	19.1278	486.281	-4.52116
EVA1A	11.7056	26.3279	14.3785	16.2068	3.95257	21.1413	354.663	-4.5051
SLC25A18	14.898	19.2396	10.2704	6.48271	6.917	1.00673	219.027	-4.48183
SLC38A4	313.922	174.169	257.786	89.9476	178.854	50.3364	3958.56	-4.47907
APOC1	2429.44	1625.24	2345.75	1102.87	1656.13	727.864	36733.3	-4.4784
GLS2	21.2828	19.2396	14.3785	24.3102	20.751	16.1076	431.021	-4.47773
C3	6842.43	3209.98	4115.34	2149.83	3430.83	1317.81	77213.1	-4.45888
KCNN2	2.12828	1.01261	10.2704	1.62068	5.92886	10.0673	113.532	-4.45642
GALNT3	58.5278	20.2522	13.3515	146.671	66.2056	104.7	1474.92	-4.43293
SIM2	5.32071	5.06305	6.16222	3.24136	1.97629	11.074	117.551	-4.42483
SSTR5-AS1	6.38485	9.11349	6.16222	7.29305	15.8103	1.00673	163.768	-4.42412
GIPC2	15.9621	11.1387	5.13518	5.67237	3.95257	4.02691	163.768	-4.42043
TMEM176B	486.313	441.498	255.732	393.014	319.17	364.435	8026.64	-4.41333
TFPI2	11.7056	9.11349	16.4326	10.5344	11.8577	10.0673	246.154	-4.40507
IGHM	13.8338	56.7062	10.2704	23.4998	9.88143	18.1211	465.182	-4.3988
EYA4	26.6035	18.227	2.05407	4.05169	3.95257	7.04709	217.018	-4.39393
PMAIP1	34.0525	16.2018	19.5137	44.5686	29.6443	52.3498	674.162	-4.36477
G0S2	19.1545	28.3531	53.4059	15.3964	22.7273	29.1951	575.7	-4.35982
IL1RN	5.32071	10.1261	4.10815	10.5344	10.8696	12.0807	180.848	-4.3546
KRT7	4.25657	3.03783	4.10815	6.48271	6.917	13.0875	128.603	-4.34801
MME	17.0263	39.4918	12.3244	2.43102	10.8696	4.02691	291.366	-4.34254
MAOA	27.6677	45.5675	45.1896	24.3102	67.1938	34.2287	821.854	-4.33603
CYP2D7	12.7697	25.3153	23.6218	12.1551	12.8459	18.1211	343.611	-4.2977
SLAIN1	26.6035	18.227	15.4055	35.6549	20.751	33.222	485.276	-4.28011
KMO	52.1429	9.11349	12.3244	4.05169	5.92886	9.06055	298.399	-4.27278
GGT1	8.51313	14.1765	14.3785	10.5344	12.8459	13.0875	235.103	-4.26173
MCOLN3	10.6414	7.08827	3.08111	4.05169	7.90515	7.04709	124.584	-4.23071
MKX	2.12828	5.06305	2.05407	9.72407	1.97629	9.06055	92.4335	-4.20811
COLEC11	164.942	230.875	129.407	73.7408	109.684	102.686	2486.66	-4.2008
RNF182	32.9884	11.1387	8.21629	11.3447	11.8577	5.03364	238.117	-4.14815
SNAP91	56.3995	23.29	34.9192	8.10339	29.6443	18.1211	500.347	-4.13831
TNFSF14	24.4753	18.227	11.2974	6.48271	3.95257	11.074	221.037	-4.13453
MASP1	96.8369	178.219	90.3792	55.9134	79.0515	91.6122	1713.03	-4.11782
SSTR5	11.7056	11.1387	18.4867	10.5344	17.7866	9.06055	223.046	-4.08764
PRSS12	3.19242	8.10088	1.02704	2.43102	3.95257	4.02691	64.3016	-4.08516
CLDN2	37.245	86.0719	27.73	31.6032	22.7273	29.1951	661.1	-4.0798
SOX5	8.51313	1.01261	4.10815	5.67237	4.94072	6.04037	84.3958	-4.06342
IRF6	28.7318	15.1892	42.1085	8.91373	31.6206	9.06055	377.772	-4.06286
PROX1	13.8338	57.7188	12.3244	49.4307	21.7392	60.4037	588.761	-4.03529
GPT	18.0904	69.8701	35.9463	27.5515	14.8222	27.1817	524.46	-4.02374
SPATA18	6.38485	20.2522	4.10815	1.62068	8.89329	1.00673	114.537	-4.02321
MPP7	29.796	22.2774	16.4326	17.8275	23.7154	22.148	354.663	-4.00872
PLS1	94.7086	20.2522	36.9733	45.379	37.5495	41.2758	739.468	-4.00606
MLXIPL	84.0672	93.1602	91.4063	52.672	71.1463	24.1615	1115.23	-4.00552
GAS2	47.8864	12.1513	9.24333	12.9654	7.90515	12.0807	273.282	-4.0035
CXCL14	40.4374	26.3279	19.5137	14.5861	22.7273	16.1076	372.748	-4.00083
SLC51A	20.2187	26.3279	13.3515	13.7758	17.7866	13.0875	274.286	-3.97648
TTC39C	75.5541	99.2358	84.217	46.1893	59.2886	49.3297	1071.02	-3.9569
RNF43	14.898	35.4414	10.2704	13.7758	27.668	21.1413	309.451	-3.91373
ACADL	222.406	32.4035	71.8926	8.10339	14.8222	10.0673	900.222	-3.90847
AVPR1A	10.6414	13.1639	12.3244	13.7758	12.8459	18.1211	199.938	-3.89079
TCTEX1D1	4.25657	4.05044	7.18926	1.62068	4.94072	2.01346	59.278	-3.88516
SDR42E1	1.06414	6.07566	6.16222	10.5344	1.97629	3.02018	70.3298	-3.87138
CIDEB	126.633	106.324	102.704	81.0339	94.8618	75.5046	1425.69	-3.86504
IGLC3	4.25657	4.05044	1.02704	10.5344	2.96443	12.0807	83.3911	-3.84107
HTATIP2	61.7202	50.6305	73.9466	46.9996	40.5139	27.1817	717.364	-3.83794
RIPOR3	13.8338	20.2522	8.21629	8.10339	7.90515	4.02691	145.683	-3.80962
SLC5A9	6.38485	6.07566	13.3515	1.62068	2.96443	1.00673	73.344	-3.8087
FGFR4	9.57727	53.6684	15.4055	25.1205	29.6443	47.3162	417.96	-3.79447
DSG1	12.7697	10.1261	4.10815	11.3447	4.94072	10.0673	121.57	-3.77301
NUDT16P1	37.245	12.1513	30.8111	11.3447	9.88143	7.04709	245.15	-3.76119
IDO1	25.5394	14.1765	10.2704	11.3447	8.89329	5.03364	167.787	-3.74168
KHK	201.123	227.837	143.785	247.964	176.878	245.642	2755.92	-3.73341
CLIC2	209.636	92.1476	130.434	103.723	106.719	70.4709	1576.39	-3.72935
EHHADH	241.56	163.03	177.677	211.498	221.344	222.487	2728.8	-3.72569
WDR17	24.4753	3.03783	6.16222	5.67237	8.89329	7.04709	121.57	-3.72171
SNTB1	60.6561	68.8575	86.2711	70.4995	82.0159	94.6324	1012.75	-3.71437
CES3	14.898	36.454	9.24333	21.8791	13.834	20.1346	253.187	-3.70554
IGLC2	6.38485	53.6684	3.08111	31.6032	12.8459	70.4709	385.809	-3.70053
BEX2	70.2333	43.5423	30.8111	56.7237	35.5732	46.3095	611.87	-3.6964
IGHG2	4.25657	33.4161	5.13518	35.6549	8.89329	60.4037	318.494	-3.69297
TTC39A	5.32071	3.03783	7.18926	4.05169	3.95257	3.02018	57.2686	-3.69279
CD70	5.32071	11.1387	12.3244	4.05169	10.8696	7.04709	108.509	-3.68123
CXXC4	6.38485	5.06305	10.2704	1.62068	3.95257	2.01346	62.2921	-3.67287
NAMPTP1	19.1545	5.06305	9.24333	1.62068	3.95257	4.02691	91.4288	-3.67123
LDHD	67.0409	86.0719	49.2978	66.4478	52.3716	49.3297	785.685	-3.66921
C1QTNF7	10.6414	3.03783	9.24333	2.43102	4.94072	9.06055	83.3911	-3.66831
PCK2	444.811	333.149	416.977	334.67	340.909	337.254	4642.77	-3.65736
SNTG2	1.06414	4.05044	3.08111	1.62068	3.95257	2.01346	33.1555	-3.65589
NR5A2	11.7056	14.1765	19.5137	20.2585	24.7036	20.1346	232.088	-3.65569
TMEM220-AS1	9.57727	19.2396	8.21629	2.43102	4.94072	2.01346	97.4571	-3.65503
PCSK6	52.1429	138.728	34.9192	245.533	110.672	238.594	1720.07	-3.6527
AQP7	8.51313	15.1892	12.3244	2.43102	1.97629	1.00673	86.4052	-3.64503
RGL3	15.9621	29.3657	24.6489	8.91373	9.88143	4.02691	192.905	-3.64067
SLC27A5	263.907	417.196	304.003	283.619	269.763	306.045	3833.98	-3.64055
MPV17L	30.8601	22.2774	6.16222	19.4481	21.7392	30.2018	269.263	-3.62784
TMEM220	91.5162	75.9458	56.487	42.1376	63.2412	57.3835	794.727	-3.62417
DDO	18.0904	8.10088	11.2974	8.91373	7.90515	10.0673	130.613	-3.60569
CLTRN	13.8338	8.10088	12.3244	26.7412	18.7747	35.2355	232.088	-3.59787
FGF13	1.06414	4.05044	5.13518	3.24136	3.95257	2.01346	39.1838	-3.59492
RSAD2	285.19	227.837	150.974	219.602	182.807	209.399	2569.05	-3.59478
ALDH3A1	8.51313	7.08827	19.5137	5.67237	9.88143	8.05382	117.551	-3.58626
C5	1834.58	1233.36	1546.72	961.872	1508.9	557.727	15287.7	-3.58509
CD177P1	3.19242	7.08827	4.10815	2.43102	6.917	3.02018	53.2497	-3.57782
ANKRD1	181.968	70.8827	160.218	72.9305	114.625	129.868	1450.8	-3.57488
SLC27A6	77.6823	37.4666	12.3244	9.72407	25.6917	8.05382	334.569	-3.55375
HGF	48.9505	23.29	44.1626	21.8791	35.5732	13.0875	363.706	-3.54514
SLC1A2	65.9768	21.2648	22.5948	23.4998	40.5139	21.1413	378.776	-3.5429
ABHD1	3.19242	9.11349	1.02704	2.43102	2.96443	1.00673	38.1791	-3.53698
USP30-AS1	8.51313	6.07566	9.24333	4.86203	4.94072	5.03364	74.3487	-3.52811
SYT14	75.5541	27.3405	32.8652	9.72407	24.7036	11.074	347.63	-3.52444
BARX1	1.06414	18.227	3.08111	2.43102	7.90515	4.02691	70.3298	-3.52193
ZNF385D	5.32071	11.1387	6.16222	4.05169	1.97629	4.02691	62.2921	-3.51576
SORD2P	6.38485	6.07566	3.08111	4.05169	6.917	6.04037	61.2874	-3.49787
LAMA3	20.2187	15.1892	10.2704	11.3447	13.834	4.02691	140.66	-3.49444
FTCDNL1	11.7056	3.03783	9.24333	3.24136	8.89329	4.02691	75.3534	-3.4933
CES1P1	2.12828	5.06305	4.10815	4.86203	5.92886	2.01346	45.212	-3.49241
NPY1R	24.4753	21.2648	17.4596	8.91373	8.89329	8.05382	166.782	-3.49007
GREM2	11.7056	5.06305	4.10815	7.29305	3.95257	15.1009	88.4146	-3.48975
ANKRD29	7.44899	9.11349	5.13518	3.24136	7.90515	3.02018	66.311	-3.47166
RIDA	395.861	310.871	403.625	380.859	395.257	318.126	4023.87	-3.45303
FSTL4	21.2828	6.07566	5.13518	5.67237	9.88143	5.03364	96.4523	-3.44658
DCDC1	26.6035	14.1765	15.4055	13.7758	12.8459	15.1009	177.834	-3.44599
ZFPM2	6.38485	5.06305	8.21629	6.48271	5.92886	5.03364	67.3157	-3.44412
HLA-V	7.44899	9.11349	8.21629	3.24136	5.92886	6.04037	72.3393	-3.44013
NAV3	1.06414	5.06305	5.13518	4.05169	4.94072	2.01346	40.1885	-3.43676
GRAMD1C	97.901	71.8953	63.6763	55.103	42.4902	40.2691	669.138	-3.43455
LRRC31	6.38485	5.06305	24.6489	13.7758	26.6799	16.1076	165.777	-3.42419
CD160	32.9884	38.4792	22.5948	22.6895	6.917	19.1278	255.197	-3.42261
APCDD1	286.254	270.367	380.004	607.754	506.918	372.489	4322.27	-3.41949
LINC01564	12.7697	20.2522	8.21629	8.10339	14.8222	4.02691	121.57	-3.41911
IFI44L	262.843	217.711	139.677	113.447	116.601	91.6122	1674.85	-3.41537
MYRIP	41.5015	52.6557	58.5411	25.9308	53.3597	47.3162	496.328	-3.41441
GSTZ1	114.927	115.438	137.623	96.4303	100.791	79.5315	1141.35	-3.40892
CXCL10	266.035	273.405	193.083	162.878	94.8618	131.881	1967.23	-3.39487
URAHP	5.32071	11.1387	5.13518	3.24136	4.94072	3.02018	57.2686	-3.38915
NKAPL	2.12828	1.01261	2.05407	1.62068	1.97629	1.00673	17.0801	-3.38662
TTC22	7.44899	6.07566	1.02704	1.62068	8.89329	1.00673	45.212	-3.37915
CCDC184	10.6414	5.06305	6.16222	4.05169	2.96443	8.05382	63.2969	-3.36204
PLIN1	14.898	29.3657	12.3244	17.0171	8.89329	11.074	158.744	-3.34751
ABAT	569.316	503.267	286.543	435.962	345.85	317.119	4169.55	-3.34734
FOLH1	10.6414	13.1639	4.10815	16.2068	26.6799	26.1749	163.768	-3.34093
SORD	154.301	128.602	143.785	167.74	176.878	178.191	1596.49	-3.33463
RERG	7.44899	3.03783	4.10815	5.67237	13.834	8.05382	70.3298	-3.32339
GJB5	4.25657	8.10088	20.5407	8.10339	7.90515	4.02691	87.4099	-3.30858
TLR10	38.3091	27.3405	46.2166	13.7758	29.6443	3.02018	261.225	-3.30754
CLDN23	15.9621	14.1765	4.10815	9.72407	6.917	7.04709	95.4476	-3.30524
CDH8	7.44899	29.3657	10.2704	1.62068	5.92886	6.04037	99.4665	-3.29807
CTXND1	67.0409	58.7314	27.73	62.3961	148.222	75.5046	712.341	-3.28126
ACVR1C	2.12828	3.03783	2.05407	3.24136	2.96443	4.02691	28.1319	-3.27371
ESYT3	24.4753	25.3153	29.7841	21.8791	26.6799	27.1817	250.173	-3.27269
PTPN3	71.2975	83.0341	77.0277	57.5341	52.3716	42.2826	612.874	-3.26115
LINC00957	13.8338	7.08827	15.4055	8.10339	11.8577	6.04037	99.4665	-3.25927
IGKC	39.3732	159.992	33.8922	150.723	15.8103	224.5	990.646	-3.25111
CHN2	57.4636	57.7188	58.5411	42.948	57.3123	30.2018	482.262	-3.24983
LAD1	22.347	16.2018	9.24333	9.72407	14.8222	7.04709	125.589	-3.24673
TACSTD2	12.7697	2.02522	2.05407	4.05169	2.96443	5.03364	45.212	-3.23066
FOXF1	5.32071	4.05044	5.13518	4.05169	8.89329	4.02691	49.2309	-3.23017
ANK2	2428.37	695.663	752.818	702.564	674.902	692.629	9283.54	-3.22749
BAIAP2L1	30.8601	29.3657	17.4596	22.6895	24.7036	21.1413	228.07	-3.2263
NRTN	1.06414	3.03783	2.05407	4.05169	1.97629	2.01346	22.1037	-3.22361
PDE3B	56.3995	33.4161	45.1896	42.1376	29.6443	20.1346	352.654	-3.22102
LINC00839	4.25657	7.08827	4.10815	8.91373	4.94072	5.03364	53.2497	-3.2178
TMEM222	194.738	117.463	116.055	37.2756	53.3597	33.222	841.949	-3.19373
NFE2	9.57727	11.1387	10.2704	3.24136	1.97629	6.04037	64.3016	-3.19106
KLK11	1.06414	1.01261	5.13518	2.43102	7.90515	1.00673	28.1319	-3.18538
PRRG4	200.059	58.7314	88.3252	59.1547	78.0633	31.2086	780.661	-3.18357
IL20RA	39.3732	26.3279	21.5678	14.5861	21.7392	10.0673	201.947	-3.18036
NOX5	18.0904	14.1765	15.4055	7.29305	7.90515	7.04709	105.495	-3.1784
CNGA1	23.4111	18.227	10.2704	27.5515	16.7984	21.1413	175.825	-3.16767
SLC16A10	12.7697	5.06305	3.08111	13.7758	13.834	16.1076	96.4523	-3.16255
KYNU	56.3995	33.4161	40.0544	24.3102	44.4665	23.1547	329.546	-3.15617
CXCR6	73.4258	31.3909	20.5407	12.9654	11.8577	15.1009	245.15	-3.1537
MLIP	1.06414	1.01261	2.05407	2.43102	1.97629	3.02018	17.0801	-3.14835
CFB	40.4374	45.5675	40.0544	45.379	44.4665	56.3768	398.871	-3.13578
ENPP1	164.942	167.081	110.92	168.55	113.636	84.5651	1178.53	-3.1265
STEAP3	223.47	232.9	199.245	217.171	250	264.769	2008.42	-3.11848
MIR497HG	5.32071	8.10088	15.4055	2.43102	3.95257	1.00673	52.245	-3.11357
SYPL2	12.7697	25.3153	11.2974	8.10339	10.8696	11.074	114.537	-3.11303
MFAP3L	70.2333	38.4792	50.3248	95.62	64.2293	77.518	568.667	-3.10557
IGHGP	3.19242	8.10088	2.05407	3.24136	1.97629	15.1009	48.2262	-3.10349
GBP1P1	13.8338	10.1261	10.2704	7.29305	7.90515	6.04037	79.3722	-3.10192
STEAP4	26.6035	14.1765	5.13518	11.3447	11.8577	15.1009	119.561	-3.09049
TNF	12.7697	5.06305	5.13518	1.62068	3.95257	7.04709	50.2356	-3.08227
CXCL11	27.6677	23.29	20.5407	17.0171	9.88143	10.0673	152.716	-3.0786
OLFM4	23.4111	5.06305	6.16222	1.62068	7.90515	3.02018	66.311	-3.07596
ETV7	15.9621	12.1513	17.4596	9.72407	9.88143	12.0807	108.509	-3.075
GPR18	5.32071	3.03783	1.02704	6.48271	1.97629	3.02018	29.1366	-3.06673
FGF12	21.2828	15.1892	22.5948	14.5861	17.7866	20.1346	155.73	-3.06601
AKR1C1	344.782	291.632	203.353	359.79	280.633	638.265	2953.85	-3.06455
TSPAN12	128.761	83.0341	56.487	92.3786	68.1819	61.4104	678.181	-3.05311
SLC45A3	61.7202	67.8449	32.8652	28.3619	13.834	24.1615	315.48	-3.0485
PIK3CD-AS2	2.12828	3.03783	3.08111	1.62068	1.97629	2.01346	19.0895	-3.04706
LY9	9.57727	18.227	8.21629	11.3447	2.96443	8.05382	80.377	-3.04618
FAM76A	35.1167	16.2018	28.757	7.29305	22.7273	6.04037	159.749	-3.04495
TBX3	17.0263	31.3909	26.703	62.3961	51.3835	101.68	397.866	-3.03831
ZFHX4	80.8748	56.7062	43.1355	50.241	46.4427	31.2086	420.974	-3.03292
ST3GAL6	104.286	79.9962	106.812	51.0513	61.2649	42.2826	607.851	-3.03263
SCARA5	18792.7	7086.25	11802.7	3786.71	7474.32	1212.1	68209.9	-3.02855
ETNK2	92.5803	75.9458	86.2711	38.8963	52.3716	41.2758	524.46	-3.02219
GPX3	769.374	937.677	667.574	220.412	405.139	210.406	4335.33	-3.01827
VIPR1	42.5657	72.908	69.8385	22.6895	65.2175	35.2355	414.946	-3.01283
SYT7	37.245	58.7314	68.8115	45.379	55.336	74.4979	457.144	-3.01207
TMEM238	3.19242	9.11349	9.24333	6.48271	4.94072	6.04037	52.245	-3.0063
LINC02331	34.0525	17.2144	21.5678	18.6378	24.7036	10.0673	168.792	-3.004
AQP3	39.3732	52.6557	100.65	103.723	107.708	113.76	692.247	-3.00366
CYB5A	1253.56	1050.08	599.789	952.148	773.716	909.075	7401.71	-3.00336
LINC00941	5.32071	2.02522	3.08111	3.24136	4.94072	1.00673	26.1225	-2.99824
CPS1	1350.4	1225.26	1116.39	1721.16	1717.39	1680.23	11707.9	-2.9951
FAM155A	81.9389	40.5044	29.7841	25.1205	18.7747	17.1144	281.319	-2.98471
VAMP8	1578.12	923.501	1412.18	399.497	927.867	325.173	7318.32	-2.97975
CTNNA3	210.7	121.513	56.487	183.137	135.376	180.204	1162.45	-2.97445
CFAP43	5.32071	4.05044	5.13518	4.05169	4.94072	8.05382	41.1932	-2.96961
CNTN3	9.57727	4.05044	5.13518	10.5344	1.97629	11.074	55.2592	-2.9689
PLIN2	292.639	271.38	203.353	277.136	271.739	250.675	2043.58	-2.96813
DHCR24	1284.42	1510.81	1665.85	1653.09	1698.62	1615.8	12255.5	-2.96327
CEBPA	308.601	399.981	407.734	355.739	260.87	333.227	2667.51	-2.95351
CNR2	2.12828	7.08827	1.02704	1.62068	1.97629	1.00673	19.0895	-2.94754
NRG4	24.4753	28.3531	20.5407	24.3102	24.7036	19.1278	181.853	-2.94682
SUGCT	39.3732	36.454	22.5948	43.7583	27.668	50.3364	282.324	-2.9436
PLAC8	11.7056	9.11349	19.5137	8.10339	1.97629	20.1346	90.4241	-2.94309
HPGD	678.922	362.515	266.002	367.894	411.068	252.689	2993.04	-2.94063
TMEM52	2.12828	2.02522	8.21629	3.24136	4.94072	3.02018	30.1414	-2.93963
PPP1R9A	39.3732	73.9206	27.73	84.2752	68.1819	108.727	513.408	-2.93713
CLDN1	469.286	280.493	257.786	358.98	382.412	556.72	2942.8	-2.93696
CD8B	11.7056	17.2144	9.24333	8.10339	3.95257	5.03364	70.3298	-2.93305
SLPI	548.033	1511.83	907.9	2215.47	1583.01	2622.53	11948	-2.93273
RDH5	12.7697	12.1513	9.24333	11.3447	15.8103	5.03364	84.3958	-2.93197
TNFRSF10D	37.245	19.2396	34.9192	17.8275	18.7747	22.148	190.895	-2.9313
CERS4	322.435	251.127	221.84	141.809	204.546	111.747	1587.44	-2.9257
SRRM3	60.6561	39.4918	34.9192	21.0688	9.88143	11.074	224.051	-2.92429
EPHA1	32.9884	40.5044	18.4867	22.6895	14.8222	22.148	190.895	-2.9171
PBLD	357.552	266.317	306.057	371.945	360.672	335.24	2511.78	-2.91527
FRRS1	36.1808	15.1892	30.8111	25.1205	29.6443	28.1884	206.971	-2.91075
SPON2	127.697	75.9458	124.271	18.6378	96.8381	30.2018	592.78	-2.90881
TSPAN2	108.542	101.261	66.7574	218.791	170.949	182.218	1059.97	-2.90597
MT1E	86.1955	158.98	107.839	156.395	127.471	218.46	1057.96	-2.89168
ATF5	483.12	651.109	639.844	687.167	594.862	822.497	4787.45	-2.88868
GLYCTK	183.032	256.19	280.381	166.93	152.174	112.754	1420.66	-2.88806
SORBS2	98.9652	98.2232	111.947	84.2752	83.9922	98.6593	708.322	-2.88314
CCR2	27.6677	15.1892	32.8652	17.0171	8.89329	12.0807	139.655	-2.88143
PLA2G2A	34.0525	39.4918	21.5678	42.1376	35.5732	73.4911	302.418	-2.88101
C8orf34-AS1	244.753	799.962	120.163	1463.47	450.593	389.604	4256.96	-2.88046
MAPK15	34.0525	46.5801	135.569	8.91373	28.6562	10.0673	323.517	-2.87915
GPAM	772.567	795.912	1011.63	1004.01	1036.56	1042.97	6932.51	-2.87661
STARD5	67.0409	57.7188	70.8655	8.10339	29.6443	13.0875	301.414	-2.87535
COBLL1	258.586	215.686	173.569	143.43	299.407	180.204	1553.28	-2.87445
PHYH	572.508	541.747	403.625	671.771	459.487	641.286	4018.85	-2.87347
SLC16A11	8.51313	22.2774	10.2704	11.3447	11.8577	9.06055	89.4194	-2.87127
SYNE4	4.25657	11.1387	6.16222	4.86203	2.96443	7.04709	44.2073	-2.86408
SIT1	9.57727	15.1892	7.18926	1.62068	6.917	11.074	62.2921	-2.85755
IL1RL2	11.7056	7.08827	8.21629	6.48271	7.90515	6.04037	57.2686	-2.85665
PCOLCE2	120.248	86.0719	59.5681	25.9308	49.4072	61.4104	482.262	-2.8453
MYOM1	45.7581	46.5801	21.5678	17.8275	26.6799	33.222	229.074	-2.84241
SLC38A3	356.487	299.733	150.974	250.395	203.558	452.021	2047.6	-2.84223
KBTBD8	15.9621	13.1639	18.4867	18.6378	12.8459	15.1009	112.528	-2.84149
WDTC1	404.374	206.573	269.084	95.62	155.139	60.4037	1417.65	-2.83606
BMPR1B	484.184	182.27	376.922	36.4652	236.166	29.1951	1597.49	-2.83295
PALMD	191.545	182.27	197.191	142.62	167.984	136.915	1201.64	-2.82348
CRIP3	26.6035	115.438	45.1896	46.1893	33.5969	34.2287	354.663	-2.82047
DOK6	15.9621	6.07566	9.24333	6.48271	9.88143	7.04709	64.3016	-2.81848
LRMDA	305.409	140.753	185.894	152.344	215.415	154.029	1356.36	-2.81826
CHMP4C	91.5162	104.299	72.9196	87.5166	98.8143	63.4239	603.832	-2.80479
ST8SIA6	325.627	121.513	78.0548	202.585	167.984	66.444	1116.23	-2.79918
ADGRG6	138.338	68.8575	105.785	67.2581	100.791	24.1615	585.747	-2.79841
SOX6	11.7056	7.08827	15.4055	20.2585	10.8696	10.0673	87.4099	-2.7983
FGGY	145.787	122.526	119.136	133.706	147.233	129.868	922.326	-2.79339
CYP2A13	4.25657	1.01261	4.10815	5.67237	7.90515	4.02691	31.1461	-2.79203
PPBP	43.6298	62.7819	11.2974	3.24136	26.6799	8.05382	178.839	-2.785
SIGLEC17P	19.1545	21.2648	15.4055	12.1551	5.92886	11.074	97.4571	-2.78256
DYNC1I1	118.12	53.6684	64.7033	27.5515	49.4072	17.1144	378.776	-2.78138
PRKG1	67.0409	42.5296	61.6222	24.3102	65.2175	26.1749	327.536	-2.77609
ADRA2B	10.6414	18.227	12.3244	12.1551	15.8103	11.074	91.4288	-2.77343
REEP6	204.315	279.48	138.65	269.032	165.02	275.843	1518.12	-2.77328
ABCA4	57.4636	39.4918	57.5141	17.0171	56.3242	30.2018	291.366	-2.76036
PF4	13.8338	22.2774	9.24333	1.62068	7.90515	3.02018	65.3063	-2.75861
SERPIND1	1203.54	955.904	869.9	1193.63	1220.36	1130.56	7395.68	-2.7549
SH2D4A	141.531	149.866	199.245	137.758	146.245	89.5988	969.547	-2.75083
LINC01588	5.32071	9.11349	6.16222	4.86203	6.917	8.05382	45.212	-2.74627
SOX9-AS1	6.38485	17.2144	7.18926	13.7758	4.94072	8.05382	64.3016	-2.74478
ALDH4A1	396.925	571.112	363.571	470.807	358.696	456.048	2923.71	-2.74476
SLC6A1	257.522	128.602	48.2707	110.206	69.17	415.779	1149.39	-2.74382
PLA1A	46.8222	42.5296	26.703	31.6032	14.8222	23.1547	206.971	-2.74192
IL32	210.7	257.203	285.516	202.585	199.605	290.944	1606.53	-2.73629
ADGRB3	5.32071	4.05044	1.02704	2.43102	5.92886	3.02018	24.1131	-2.73189
ATP8A1	275.613	302.771	387.193	610.185	548.42	438.933	2837.31	-2.73159
CA2	134.082	174.169	80.1089	136.947	150.198	155.036	919.311	-2.73147
PANX2	20.2187	21.2648	11.2974	14.5861	16.7984	23.1547	118.556	-2.72861
DDT	243.688	335.174	234.164	253.636	263.834	227.52	1718.06	-2.72603
DACH1	4.25657	2.02522	7.18926	4.86203	6.917	3.02018	31.1461	-2.72473
NEK5	29.796	12.1513	10.2704	8.10339	4.94072	15.1009	88.4146	-2.72272
PDE11A	22.347	14.1765	38.0004	13.7758	36.5613	8.05382	145.683	-2.7173
AKR1C2	438.426	371.628	376.922	546.168	461.463	739.945	3203.02	-2.71126
KLHDC7A	71.2975	78.9836	43.1355	84.2752	62.253	56.3768	432.026	-2.70941
PDGFC	102.158	65.8197	67.7844	77.7925	91.8973	77.518	526.469	-2.70938
ESR1	76.6182	73.9206	129.407	98.8613	106.719	72.4844	606.846	-2.706
ENTPD8	9.57727	25.3153	14.3785	17.8275	8.89329	13.0875	96.4523	-2.69969
RIMS4	1228.02	554.911	1056.82	226.085	658.104	247.655	4273.04	-2.69051
SLC26A1	21.2828	35.4414	32.8652	27.5515	22.7273	15.1009	165.777	-2.68223
DNAH6	21.2828	21.2648	19.5137	14.5861	11.8577	13.0875	108.509	-2.67998
MAB21L1	7.44899	8.10088	10.2704	12.1551	19.7629	12.0807	74.3487	-2.67565
GNAO1	130.889	91.1349	82.1629	101.292	90.9092	138.928	676.171	-2.67487
ACSL6	43.6298	8.10088	39.0274	13.7758	26.6799	2.01346	141.664	-2.67355
SLC16A7	23.4111	20.2522	9.24333	19.4481	24.7036	23.1547	126.594	-2.65957
CDC42BPG	46.8222	41.517	25.6759	42.948	23.7154	34.2287	226.06	-2.65795
TCEAL7	8.51313	5.06305	1.02704	2.43102	3.95257	1.00673	23.1084	-2.6563
UNC5CL	30.8601	58.7314	56.487	25.9308	23.7154	25.1682	231.084	-2.65003
DDTL	9.57727	10.1261	13.3515	18.6378	11.8577	19.1278	86.4052	-2.64857
HAL	7.44899	18.227	8.21629	4.05169	5.92886	9.06055	55.2592	-2.647
DEPDC7	93.6445	47.5927	63.6763	59.1547	60.2767	56.3768	392.842	-2.63018
CYP4F12	52.1429	131.639	263.948	54.2927	86.9566	35.2355	642.011	-2.62552
HERC5	42.5657	54.681	38.0004	30.7929	27.668	31.2086	230.079	-2.6177
RLN2	1.06414	5.06305	2.05407	6.48271	4.94072	2.01346	22.1037	-2.617
LINC00649	12.7697	21.2648	12.3244	6.48271	4.94072	9.06055	68.3204	-2.6165
PLSCR1	389.476	277.455	238.273	249.584	258.894	237.588	1675.86	-2.60629
SHMT1	525.686	437.448	472.437	519.427	470.356	517.458	2979.98	-2.60307
CDA	23.4111	52.6557	48.2707	14.5861	30.6324	17.1144	188.886	-2.60198
SKAP1	38.3091	57.7188	57.5141	54.2927	37.5495	42.2826	290.362	-2.59842
IL18RAP	24.4753	43.5423	17.4596	8.10339	7.90515	11.074	113.532	-2.59738
EMID1	22.347	28.3531	15.4055	8.10339	15.8103	5.03364	95.4476	-2.59094
ANO1	111.735	128.602	99.6226	171.792	148.222	250.675	908.26	-2.58117
SELENOP	6775.39	5171.4	4754.15	7219.31	6702.58	6050.43	36361.5	-2.57265
TMEM56	211.764	152.904	131.461	247.964	213.439	195.305	1142.36	-2.57179
CYP3A5	288.382	403.019	377.949	243.102	257.905	242.621	1794.42	-2.57011
SERPINF1	2371.97	2121.42	691.196	782.787	735.179	1018.81	7608.68	-2.56375
RAB26	27.6677	49.6179	20.5407	20.2585	11.8577	24.1615	151.711	-2.56239
CA3	11059.6	9936.75	1793.21	18705.9	9186.77	11090.1	60692.6	-2.55952
SHBG	76.6182	113.412	79.0818	83.4649	83.004	59.3969	486.281	-2.55939
RPRM	10.6414	10.1261	2.05407	22.6895	6.917	15.1009	66.311	-2.5587
CHADL	2.12828	11.1387	1.02704	3.24136	1.97629	3.02018	22.1037	-2.55728
IGHA1	58.5278	122.526	34.9192	175.033	14.8222	485.243	872.09	-2.5539
WASF2	1035.41	478.965	599.789	248.774	455.534	172.15	2907.64	-2.54436
IGHG1	52.1429	242.014	50.3248	194.481	42.4902	341.281	895.198	-2.54126
IGF1	168.134	96.198	71.8926	95.62	128.459	69.4642	610.865	-2.541
NRIR	1.06414	6.07566	6.16222	2.43102	1.97629	2.01346	19.0895	-2.53788
KRT8	196.866	288.594	263.948	260.119	239.131	320.139	1500.03	-2.5203
PIANP	58.5278	70.8827	24.6489	64.8271	50.3953	57.3835	311.461	-2.5162
IL15RA	55.3354	47.5927	53.4059	29.1722	32.6087	16.1076	223.046	-2.51442
STBD1	15.9621	10.1261	16.4326	15.3964	13.834	20.1346	87.4099	-2.51292
IGFBP3	1984.62	2785.69	2713.43	1687.94	1545.46	1447.67	11544.1	-2.50941
BAIAP3	15.9621	33.4161	21.5678	10.5344	14.8222	18.1211	108.509	-2.50839
TC2N	54.2712	60.7566	38.0004	64.8271	53.3597	75.5046	328.541	-2.50727
NXPH2	19.1545	9.11349	79.0818	4.05169	36.5613	2.01346	141.664	-2.5027
HOXB7	7.44899	6.07566	1.02704	4.05169	2.96443	4.02691	24.1131	-2.49893
BDH1	390.54	552.885	414.923	368.704	361.66	443.967	2382.17	-2.49658
CLDN4	6.38485	6.07566	4.10815	2.43102	6.917	4.02691	28.1319	-2.49492
FCGR3B	17.0263	40.5044	6.16222	1.62068	10.8696	4.02691	75.3534	-2.49485
PIK3AP1	453.324	264.291	336.868	217.171	336.957	173.157	1673.85	-2.49482
TPTE2P5	2.12828	3.03783	1.02704	4.05169	1.97629	7.04709	18.0848	-2.49352
BMP5	3411.64	3778.05	2090.02	6745.26	4316.21	4656.12	23398.7	-2.48962
HIST1H2AC	147.916	142.778	72.9196	116.689	83.004	133.895	652.058	-2.48839
MT1L	11.7056	13.1639	12.3244	2.43102	3.95257	7.04709	47.2215	-2.48457
TRGC2	15.9621	24.3027	9.24333	12.1551	6.917	10.0673	73.344	-2.48424
RASEF	17.0263	9.11349	7.18926	8.91373	3.95257	9.06055	51.2403	-2.47611
PLEK2	27.6677	40.5044	30.8111	21.0688	23.7154	38.2557	168.792	-2.47608
ABCD2	3.19242	1.01261	2.05407	4.05169	3.95257	2.01346	15.0707	-2.47389
PCDHA12	65.9768	33.4161	41.0815	23.4998	29.6443	12.0807	189.891	-2.46959
ACKR4	20.2187	5.06305	13.3515	12.1551	9.88143	8.05382	63.2969	-2.46629
GABRB2	760.861	380.742	867.846	551.841	887.353	257.722	3411	-2.46515
SGPP2	1219.51	410.107	231.083	428.669	272.728	229.534	2568.04	-2.46453
ITIH4	20.2187	26.3279	23.6218	5.67237	7.90515	8.05382	84.3958	-2.46364
FAM47E	2.12828	6.07566	8.21629	10.5344	8.89329	10.0673	42.1979	-2.46316
GAL3ST1	1.06414	11.1387	4.10815	12.1551	5.92886	17.1144	47.2215	-2.45957
CETP	15.9621	11.1387	14.3785	12.9654	16.7984	21.1413	84.3958	-2.45448
FBLN1	124.505	115.438	15.4055	1.62068	88.9329	1.00673	316.484	-2.45254
TULP1	13.8338	7.08827	10.2704	1.62068	5.92886	13.0875	47.2215	-2.45063
SLAMF7	85.1313	65.8197	55.46	35.6549	34.585	64.4306	310.456	-2.44923
PTGIR	23.4111	34.4288	40.0544	13.7758	24.7036	14.0942	136.641	-2.4459
CYP51A1-AS1	2.12828	2.02522	2.05407	2.43102	4.94072	3.02018	15.0707	-2.44557
AHDC1	148.98	63.7945	119.136	51.0513	72.1345	33.222	443.078	-2.4447
CPED1	114.927	61.7692	79.0818	71.3098	79.0515	36.2422	400.88	-2.44284
MLPH	47.8864	19.2396	10.2704	20.2585	9.88143	30.2018	124.584	-2.44016
SYT12	21.2828	17.2144	23.6218	21.0688	7.90515	32.2153	111.523	-2.44003
TRAC	87.2596	100.248	64.7033	53.4824	24.7036	58.3902	350.644	-2.43599
SMIM2-AS1	11.7056	11.1387	7.18926	7.29305	14.8222	8.05382	54.2544	-2.43488
GCHFR	63.8485	157.967	144.812	100.482	75.0989	82.5517	561.634	-2.43129
MSMO1	1047.12	649.083	1033.2	1114.22	1028.66	1152.7	5397.31	-2.42625
DNAJB9	1079.04	614.655	892.495	997.527	986.167	961.425	4932.13	-2.41955
CCDC74B	47.8864	25.3153	30.8111	12.1551	11.8577	12.0807	124.584	-2.41556
CDHR3	8.51313	10.1261	8.21629	1.62068	4.94072	4.02691	33.1555	-2.40948
LINC01137	12.7697	23.29	13.3515	11.3447	12.8459	13.0875	76.3581	-2.40189
IGSF11	94.7086	52.6557	38.0004	27.5515	38.5376	43.2893	259.216	-2.39966
ECT2L	4.25657	1.01261	4.10815	3.24136	4.94072	3.02018	18.0848	-2.39853
ITIH2	3714.92	2924.42	3258.79	5970.58	5311.27	2364.8	20638.8	-2.39491
TST	410.759	555.923	429.301	551.03	443.676	523.498	2553.98	-2.39461
AKR7L	7.44899	45.5675	25.6759	4.05169	17.7866	21.1413	106.499	-2.39281
AGMO	170.263	107.337	165.353	166.119	208.498	146.982	841.949	-2.38884
HAAO	452.26	361.502	331.733	180.706	224.309	161.076	1488.98	-2.38396
MFSD2A	17.0263	23.29	19.5137	26.7412	130.435	50.3364	232.088	-2.38095
IL17RB	47.8864	89.1097	55.46	68.0685	74.1108	69.4642	349.64	-2.37612
LINC01909	2.12828	4.05044	4.10815	7.29305	3.95257	4.02691	22.1037	-2.37539
RUFY4	10.6414	14.1765	9.24333	9.72407	5.92886	5.03364	47.2215	-2.3716
RNASE4	2.12828	11.1387	1.02704	8.10339	11.8577	10.0673	38.1791	-2.36971
GCNT1	81.9389	65.8197	59.5681	67.2581	71.1463	60.4037	349.64	-2.36887
HAR1A	25.5394	34.4288	71.8926	18.6378	29.6443	16.1076	168.792	-2.36751
KCNJ15	3.19242	12.1513	7.18926	2.43102	4.94072	4.02691	29.1366	-2.36517
CHCHD10	136.21	98.2232	111.947	58.3444	87.9448	56.3768	471.21	-2.3644
CD8A	95.7727	76.9584	55.46	47.81	25.6917	44.296	296.39	-2.36173
CNNM1	24.4753	27.3405	10.2704	24.3102	16.7984	21.1413	106.499	-2.36156
GATA2-AS1	39.3732	46.5801	40.0544	25.9308	39.5257	35.2355	193.909	-2.35956
KCNH3	40.4374	39.4918	30.8111	29.9825	20.751	28.1884	161.759	-2.35537
CMPK2	223.47	187.333	220.813	182.326	165.02	151.009	963.519	-2.35506
SCGB3A1	1.06414	5.06305	7.18926	3.24136	1.97629	5.03364	20.0942	-2.35493
CD3G	9.57727	22.2774	10.2704	6.48271	3.95257	11.074	54.2544	-2.3549
TMEM92	19.1545	24.3027	34.9192	11.3447	20.751	11.074	103.485	-2.35288
HCP5	223.47	168.093	202.326	120.74	131.423	109.733	812.812	-2.3512
S100A8	67.0409	190.371	24.6489	31.6032	33.5969	33.222	323.517	-2.35097
SMAD9	1258.88	494.154	832.927	535.634	700.594	320.139	3506.44	-2.34453
FTLP2	2.12828	3.03783	6.16222	4.05169	2.96443	3.02018	18.0848	-2.34452
SLITRK6	47.8864	65.8197	9.24333	42.948	37.5495	26.1749	193.909	-2.34109
STARD10	485.249	697.689	587.465	503.22	482.214	563.768	2803.15	-2.341
KHDRBS2	43.6298	12.1513	2.05407	12.9654	1.97629	13.0875	72.3393	-2.33768
TMEM154	91.5162	79.9962	62.6492	79.4132	97.8262	83.5584	416.955	-2.33755
GNG11	366.065	414.158	430.328	391.394	293.479	379.536	1915.99	-2.33721
PRSS3	6.38485	3.03783	4.10815	3.24136	6.917	5.03364	24.1131	-2.33258
DCXR	1174.81	1964.46	1554.93	1524.25	1384.39	1656.07	7753.36	-2.32894
MYO1B	483.12	521.494	428.274	432.721	397.234	477.189	2291.75	-2.32722
EXOC3L4	43.6298	90.1223	120.163	30.7929	58.3005	18.1211	301.414	-2.32419
STX17-AS1	11.7056	3.03783	3.08111	8.91373	1.97629	5.03364	28.1319	-2.32236
POU2AF1	9.57727	5.06305	2.05407	5.67237	3.95257	11.074	31.1461	-2.32123
PPP2R2C	133.018	43.5423	47.2437	22.6895	37.5495	24.1615	256.202	-2.31836
CCDC110	13.8338	8.10088	11.2974	15.3964	10.8696	7.04709	55.2592	-2.31684
GRAMD2A	9.57727	14.1765	11.2974	22.6895	3.95257	11.074	60.2827	-2.31342
TMEM74B	45.7581	85.0593	48.2707	37.2756	37.5495	48.3229	249.169	-2.30641
PER3	239.432	170.119	292.705	185.568	279.645	201.346	1128.29	-2.30618
C8orf34	234.111	544.784	70.8655	889.752	333.992	535.579	2149.08	-2.30514
DNAJC22	197.93	166.068	78.0548	183.947	119.565	128.861	719.374	-2.30337
KLHL14	76.6182	100.248	56.487	126.413	89.9211	98.6593	449.106	-2.29693
MT1A	7.44899	22.2774	9.24333	13.7758	16.7984	26.1749	78.3675	-2.29642
SOCS2	332.012	158.98	350.219	98.8613	270.751	101.68	1072.03	-2.29298
GCSAM	7.44899	8.10088	4.10815	2.43102	1.97629	3.02018	22.1037	-2.29173
SLC34A2	4.25657	6.07566	6.16222	1.62068	3.95257	5.03364	22.1037	-2.29088
KCNS3	34.0525	11.1387	23.6218	15.3964	13.834	19.1278	95.4476	-2.28912
OAS2	678.922	590.352	408.761	405.169	392.293	305.039	2260.6	-2.28631
ACADSB	1125.86	910.337	1111.25	1183.9	1228.26	1127.54	5428.46	-2.28411
SCN9A	57.4636	87.0845	29.7841	88.3269	61.2649	57.3835	309.451	-2.28372
SPR	254.33	255.178	310.165	232.567	231.226	188.258	1192.59	-2.28156
SMPDL3B	7.44899	14.1765	3.08111	12.1551	12.8459	11.074	49.2309	-2.28089
RPS3AP5	1.06414	2.02522	2.05407	6.48271	2.96443	4.02691	15.0707	-2.28005
RBMS2P1	1.06414	1.01261	1.02704	1.62068	2.96443	1.00673	7.03298	-2.27881
C17orf107	9.57727	15.1892	15.4055	7.29305	10.8696	5.03364	51.2403	-2.27848
WNT4	1.06414	4.05044	1.02704	3.24136	1.97629	6.04037	14.066	-2.27811
LRRC55	7.44899	10.1261	12.3244	7.29305	4.94072	10.0673	42.1979	-2.27807
RINL	79.8106	87.0845	84.217	59.1547	86.9566	66.444	373.753	-2.27396
CYP39A1	176.648	164.043	109.893	200.964	161.067	212.42	824.868	-2.27153
LILRB5	12.7697	53.6684	33.8922	20.2585	9.88143	17.1144	118.556	-2.26899
MIR17HG	7.44899	1.01261	1.02704	6.48271	13.834	9.06055	31.1461	-2.26551
C2orf40	2481.58	2021.17	3272.14	2016.93	2878.46	1480.9	11284.9	-2.25844
FERMT1	23.4111	16.2018	6.16222	36.4652	10.8696	14.0942	85.4005	-2.25692
IL1R2	14.898	20.2522	9.24333	5.67237	11.8577	5.03364	53.2497	-2.2545
PDE6B	27.6677	18.227	23.6218	8.91373	17.7866	8.05382	82.3864	-2.24511
MAPK13	68.1051	225.812	115.028	109.396	80.0396	120.807	565.653	-2.23851
DCHS2	337.333	113.412	174.596	175.844	206.522	128.861	893.189	-2.23732
MST1P2	17.0263	23.29	9.24333	22.6895	12.8459	21.1413	83.3911	-2.23565
SATB1	134.082	100.248	82.1629	70.4995	83.9922	59.3969	415.951	-2.23434
LINC00987	77.6823	33.4161	40.0544	37.2756	42.4902	43.2893	215.008	-2.23408
LIX1	59.5919	46.5801	55.46	17.8275	50.3953	18.1211	193.909	-2.23015
TCF7	23.4111	40.5044	30.8111	36.4652	15.8103	24.1615	133.627	-2.22779
SERTAD4-AS1	68.1051	51.6431	114.001	24.3102	92.8855	35.2355	301.414	-2.22743
CD3D	36.1808	30.3783	24.6489	23.4998	10.8696	15.1009	109.514	-2.22367
ACSM3	247.945	200.497	287.57	189.619	300.396	213.426	1117.24	-2.21938
ISG15	518.237	709.84	324.544	312.791	271.739	332.22	1915.99	-2.21891
CDO1	1003.49	808.063	1033.2	519.427	844.863	495.31	3648.11	-2.21812
HID1	80.8748	122.526	83.19	67.2581	66.2056	65.4373	375.762	-2.21534
SMPD3	27.6677	28.3531	28.757	10.5344	34.585	18.1211	114.537	-2.215
HDC	13.8338	24.3027	24.6489	13.7758	13.834	7.04709	75.3534	-2.21409
BMP8B	12.7697	12.1513	7.18926	9.72407	15.8103	6.04037	49.2309	-2.21357
CEACAM1	106.414	70.8827	158.164	65.6374	124.506	44.296	440.064	-2.21197
ADRA2A	6.38485	17.2144	11.2974	4.86203	7.90515	11.074	45.212	-2.20738
MT-TT	148.98	22.2774	16.4326	17.0171	39.5257	10.0673	194.914	-2.20127
PARP15	31.9242	31.3909	24.6489	31.6032	23.7154	27.1817	130.613	-2.20079
FGF2	475.671	225.812	284.489	199.343	279.645	181.211	1260.91	-2.20032
RAB11FIP4	96.8369	72.908	60.5952	55.9134	31.6206	31.2086	267.253	-2.1996
COL4A6	79.8106	32.4035	18.4867	38.0859	23.7154	33.222	172.81	-2.19959
ACSL1	1964.41	1226.27	1533.37	1452.13	1697.63	1238.28	6968.68	-2.19807
ADM2	5.32071	7.08827	7.18926	4.05169	4.94072	7.04709	27.1272	-2.1913
GULP1	104.286	61.7692	16.4326	115.878	47.4309	122.821	356.673	-2.19115
CXCL6	18.0904	3.03783	1.02704	10.5344	4.94072	31.2086	52.245	-2.18703
LRRN4CL	964.112	692.626	1163.63	554.272	985.179	680.548	3824.94	-2.18687
KIAA2012	31.9242	23.29	24.6489	17.8275	14.8222	7.04709	90.4241	-2.18201
GBP4	355.423	272.392	351.247	179.085	204.546	130.875	1129.3	-2.18162
CAT	4370.43	2078.89	1762.39	2337.02	2122.53	1841.31	10962.4	-2.18022
ANO9	35.1167	85.0593	41.0815	45.379	30.6324	70.4709	232.088	-2.17793
GSTA1	2983.85	2876.83	2553.21	2315.95	2264.82	2908.44	11985.2	-2.17691
LCK	65.9768	83.0341	68.8115	48.6203	26.6799	40.2691	251.178	-2.17645
RTP4	179.84	102.274	129.407	45.379	107.708	41.2758	456.139	-2.1754
TPT1P9	3.19242	3.03783	4.10815	4.05169	4.94072	6.04037	19.0895	-2.17455
RND1	14.898	7.08827	11.2974	14.5861	11.8577	27.1817	65.3063	-2.17268
OR7E14P	2.12828	7.08827	18.4867	6.48271	5.92886	4.02691	33.1555	-2.17207
CYP4V2	939.637	686.55	609.033	564.806	532.609	515.445	2889.55	-2.17167
GPRC5D-AS1	1.06414	3.03783	2.05407	7.29305	1.97629	10.0673	19.0895	-2.16766
RASD1	39.3732	46.5801	19.5137	25.9308	31.6206	30.2018	144.679	-2.16757
PSMB9	448.004	281.506	424.166	171.792	267.787	124.834	1286.03	-2.16708
CD226	27.6677	23.29	38.0004	11.3447	14.8222	19.1278	100.471	-2.16679
CCT8P1	12.7697	13.1639	10.2704	8.10339	12.8459	10.0673	50.2356	-2.16477
PACRG	25.5394	14.1765	12.3244	12.9654	17.7866	10.0673	69.3251	-2.16329
PALM3	26.6035	44.5549	34.9192	45.379	21.7392	50.3364	166.782	-2.16245
IGHG4	9.57727	49.6179	12.3244	42.1376	25.6917	45.3028	137.646	-2.16111
TCIM	107.478	63.7945	163.299	71.3098	50.3953	64.4306	386.814	-2.15613
SLC9A7P1	15.9621	6.07566	5.13518	9.72407	6.917	9.06055	39.1838	-2.15264
HERC6	535.263	399.981	380.004	256.877	330.04	142.955	1512.09	-2.14932
HKDC1	9.57727	10.1261	17.4596	8.91373	11.8577	10.0673	50.2356	-2.1481
MAP2K6	44.6939	51.6431	28.757	42.1376	47.4309	42.2826	188.886	-2.14102
FAM180A	27.6677	17.2144	20.5407	8.10339	21.7392	6.04037	74.3487	-2.13863
YBX2	2.12828	10.1261	4.10815	3.24136	8.89329	3.02018	23.1084	-2.13723
WISP2	14.898	13.1639	10.2704	10.5344	12.8459	11.074	53.2497	-2.13406
RASL11B	12.7697	3.03783	9.24333	4.05169	3.95257	4.02691	27.1272	-2.13398
CRYZ	470.351	341.25	329.679	428.669	448.617	414.772	1779.34	-2.13337
UGP2	2567.77	1887.51	1979.1	2627.12	2292.49	2733.27	10296.3	-2.1327
EFCAB12	6.38485	11.1387	3.08111	4.05169	2.96443	4.02691	23.1084	-2.13128
TUBA4A	210.7	134.677	211.57	91.5683	135.376	59.3969	614.884	-2.12925
MAPK10	220.277	123.538	98.5955	83.4649	107.708	62.4171	505.37	-2.12321
SLC7A9	26.6035	57.7188	41.0815	14.5861	24.7036	33.222	143.674	-2.12287
LINC01315	18.0904	26.3279	20.5407	16.2068	9.88143	21.1413	81.3817	-2.12181
ELFN1	120.248	125.564	123.244	85.0856	92.8855	81.545	455.134	-2.11918
HIST1H3H	8.51313	10.1261	2.05407	9.72407	4.94072	9.06055	32.1508	-2.11865
HIST1H2BD	25.5394	35.4414	11.2974	29.9825	18.7747	28.1884	107.504	-2.11188
SLC16A9	715.103	506.305	484.761	559.134	638.341	671.487	2575.08	-2.11158
SCEL	35.1167	34.4288	9.24333	42.948	75.0989	54.3633	180.848	-2.11091
B3GLCT	100.029	87.0845	72.9196	98.051	78.0633	93.6257	380.786	-2.10857
MARVELD2	100.029	47.5927	49.2978	71.3098	47.4309	59.3969	269.263	-2.10687
XAF1	776.823	631.869	722.007	319.273	416.997	247.655	2235.48	-2.10649
PTGES3P1	21.2828	4.05044	8.21629	9.72407	5.92886	4.02691	38.1791	-2.10552
SLC25A13	396.925	351.376	343.03	405.98	405.139	345.308	1603.52	-2.09772
LINC02012	3.19242	1.01261	4.10815	1.62068	3.95257	3.02018	12.0565	-2.09719
IFIH1	442.683	301.758	342.003	265.791	311.265	269.803	1377.46	-2.0959
SMAD9-IT1	5.32071	5.06305	7.18926	2.43102	1.97629	2.01346	17.0801	-2.09462
COLGALT2	26.6035	15.1892	17.4596	14.5861	6.917	11.074	65.3063	-2.09323
ACAA2	193.674	688.575	180.758	593.168	343.874	898.001	2060.66	-2.09299
TFP1	1.06414	5.06305	1.02704	2.43102	2.96443	3.02018	11.0518	-2.09049
ENPP5	363.936	166.068	157.137	95.62	206.522	101.68	769.609	-2.08156
BORCS7	716.167	413.145	554.6	475.669	569.171	417.792	2217.4	-2.08006
CFP	24.4753	94.1728	22.5948	23.4998	16.7984	11.074	135.636	-2.07898
SH2D3A	6.38485	21.2648	18.4867	9.72407	5.92886	11.074	51.2403	-2.07705
ALDH6A1	769.374	618.705	623.411	914.872	855.732	795.315	3217.09	-2.07619
PCDHA7	18.0904	33.4161	34.9192	21.8791	29.6443	28.1884	116.547	-2.07349
AHR	262.843	158.98	212.597	213.929	221.344	241.615	919.311	-2.07258
BEX5	11.7056	19.2396	4.10815	17.0171	14.8222	19.1278	60.2827	-2.07203
FMN2	13.8338	3.03783	3.08111	8.91373	7.90515	12.0807	34.1602	-2.06885
TEF	438.426	311.884	542.275	259.308	458.499	308.059	1620.6	-2.06833
IL12RB2	7.44899	2.02522	1.02704	3.24136	1.97629	3.02018	13.0613	-2.06421
PLCB4	220.277	100.248	173.569	142.62	135.376	121.814	622.921	-2.06389
DLGAP2	9.57727	4.05044	5.13518	4.05169	7.90515	1.00673	22.1037	-2.06356
SLC6A12	406.502	221.762	41.0815	46.9996	38.5376	80.5382	581.728	-2.0628
CAPZA2	2196.39	1470.31	1580.61	1607.71	1744.07	1399.35	6956.63	-2.06165
DPYD	428.849	262.266	187.948	354.118	286.562	231.547	1215.7	-2.05833
SLC39A14	1656.87	1116.91	1789.1	1241.44	1460.48	1250.36	5893.64	-2.05409
RASGEF1B	118.12	85.0593	192.056	79.4132	130.435	84.5651	477.238	-2.05381
TTN-AS1	18.0904	12.1513	13.3515	8.91373	4.94072	5.03364	43.2026	-2.05266
CLEC10A	46.8222	26.3279	26.703	15.3964	6.917	2.01346	85.4005	-2.04485
MAP3K6	120.248	119.488	85.244	26.7412	35.5732	31.2086	287.348	-2.04252
TRGV10	2.12828	4.05044	2.05407	2.43102	2.96443	1.00673	10.0471	-2.04232
FCRL6	31.9242	16.2018	10.2704	6.48271	4.94072	18.1211	60.2827	-2.04017
STAT1	2905.11	1909.78	1870.23	2101.21	2095.85	1749.69	8636.5	-2.03641
EGLN3	500.147	773.634	549.465	1024.27	718.38	1637.95	3556.68	-2.03592
MS4A8	42.5657	131.639	58.5411	83.4649	77.0752	68.4575	315.48	-2.03542
APOL3	442.683	309.859	460.112	130.465	245.06	96.6459	1147.38	-2.03071
SGK2	48.9505	140.753	90.3792	67.2581	40.5139	84.5651	321.508	-2.02975
GLRX	335.205	258.216	195.137	217.981	224.309	221.48	987.632	-2.02864
FUOM	136.21	328.086	210.543	279.567	262.846	229.534	980.599	-2.02385
MT-ND5	37899.4	30804.6	19202.5	20710.6	25013.9	16421.7	101683	-2.02357
TCEAL5	54.2712	25.3153	11.2974	18.6378	19.7629	16.1076	98.4618	-2.02265
HCG11	37.245	30.3783	25.6759	25.9308	26.6799	13.0875	107.504	-2.02035
LINC00472	90.452	65.8197	50.3248	71.3098	70.1582	57.3835	273.282	-2.01583
OGDHL	499.082	557.948	314.273	440.014	405.139	337.254	1721.07	-2.01567
NXPH3	194.738	98.2232	133.515	78.6029	114.625	76.5113	469.2	-2.01563
SLC9A7	311.793	185.308	210.543	299.015	292.49	261.749	1051.93	-2.01563
CACNA2D1	210.7	73.9206	72.9196	111.827	97.8262	103.693	451.116	-2.01239
N4BP2L1	302.216	212.648	272.165	191.24	226.285	219.467	957.49	-2.01232
FAM241A	78.7465	50.6305	51.3518	42.948	50.3953	47.3162	216.013	-2.01176
MUC3A	17.0263	29.3657	47.2437	29.1722	55.336	31.2086	140.66	-2.01124
RBKS	89.3879	75.9458	56.487	72.1201	64.2293	49.3297	273.282	-2.00855
KCNS1	51.0788	71.8953	106.812	34.8446	82.0159	34.2287	255.197	-2.00725
MYZAP	67.0409	49.6179	57.5141	25.9308	72.1345	50.3364	216.013	-2.00645
TMEM266	20.2187	13.1639	19.5137	28.3619	18.7747	17.1144	78.3675	-2.00497
FASLG	22.347	35.4414	31.8381	24.3102	26.6799	17.1144	105.495	-2.00467
MBP	337.333	280.493	240.327	217.171	224.309	275.843	1052.94	-2.0036
STK31	5.32071	13.1639	5.13518	4.05169	2.96443	7.04709	25.1178	-1.99976
PECR	448.004	389.855	367.679	332.239	406.127	373.496	1540.22	-1.9956
LAMC3	184.096	230.875	145.839	149.913	155.139	171.144	688.228	-1.9935
RGL4	7.44899	7.08827	3.08111	3.24136	5.92886	5.03364	21.099	-1.9921
TPST2	274.549	218.724	253.678	179.895	193.676	192.285	870.081	-1.99153
LINC00475	22.347	27.3405	22.5948	15.3964	7.90515	8.05382	68.3204	-1.9838
MAATS1	59.5919	49.6179	47.2437	36.4652	36.5613	48.3229	182.858	-1.98162
TJP3	15.9621	42.5296	23.6218	57.5341	46.4427	76.5113	172.81	-1.98128
TMEM30B	1069.46	1173.62	752.818	1415.66	1256.92	1241.3	4545.32	-1.98071
ZMYND12	13.8338	20.2522	8.21629	8.10339	11.8577	11.074	48.2262	-1.98023
TLL1	12.7697	2.02522	4.10815	1.62068	2.96443	4.02691	18.0848	-1.97952
GOLGA2P5	36.1808	47.5927	24.6489	30.7929	24.7036	53.3566	142.669	-1.97811
PROS1	2976.4	2108.26	1919.53	2375.1	2430.83	1984.26	9046.43	-1.9763
TCP10L	17.0263	16.2018	31.8381	17.0171	12.8459	14.0942	71.3345	-1.973
CFAP53	4.25657	11.1387	10.2704	4.05169	10.8696	4.02691	29.1366	-1.97031
ENHO	29.796	34.4288	8.21629	25.1205	4.94072	19.1278	79.3722	-1.96917
SLC39A8	230.919	110.375	140.704	158.826	188.735	190.272	664.115	-1.96614
CCDC69	274.549	229.863	176.65	118.309	166.996	152.016	727.411	-1.96439
SEC14L2	360.744	281.506	473.464	187.999	314.23	178.191	1167.48	-1.96346
HEPACAM	8.51313	15.1892	10.2704	14.5861	8.89329	32.2153	58.2733	-1.96321
PLK2	683.179	452.637	901.738	334.67	587.945	373.496	2166.16	-1.96299
PRLR	38.3091	29.3657	43.1355	26.7412	42.4902	24.1615	132.622	-1.96228
NUP62CL	5.32071	7.08827	5.13518	9.72407	1.97629	8.05382	24.1131	-1.95567
APOL6	839.608	484.028	786.71	381.67	660.08	333.227	2251.56	-1.9546
CCDC39	4.25657	14.1765	8.21629	12.9654	5.92886	12.0807	37.1743	-1.95259
PREX2	108.542	117.463	123.244	143.43	83.9922	63.4239	411.932	-1.94908
ENTPD5	574.636	559.974	659.358	616.668	669.961	638.265	2393.22	-1.94906
EPHX2	742.771	754.395	772.332	549.41	633.4	606.05	2611.25	-1.94881
ARHGEF6	910.905	534.658	633.682	380.859	508.894	345.308	2127.98	-1.94574
MX2	271.356	228.85	181.785	145.861	118.577	123.828	685.214	-1.94163
TCEA3	344.782	487.066	465.248	482.152	498.024	541.62	1800.44	-1.93819
GPRIN2	5.32071	11.1387	13.3515	5.67237	11.8577	3.02018	32.1508	-1.9375
HYAL1	217.085	247.077	789.791	202.585	510.87	235.574	1401.57	-1.93255
SLAMF1	10.6414	14.1765	8.21629	3.24136	2.96443	5.03364	28.1319	-1.93072
GRAP2	23.4111	34.4288	21.5678	21.0688	23.7154	18.1211	90.4241	-1.93067
PHYHIPL	7.44899	17.2144	7.18926	5.67237	9.88143	8.05382	35.1649	-1.92765
GRHL3	5.32071	4.05044	6.16222	2.43102	3.95257	5.03364	17.0801	-1.92696
KIF21A	151.108	125.564	93.4603	272.274	186.759	260.743	690.237	-1.92592
FREM2	1524.91	768.571	659.358	1179.04	911.068	1140.62	3910.34	-1.92381
ABCB1	397.989	1448.03	450.869	3012.84	1486.17	2731.25	6017.22	-1.92201
LINC00623	14.898	12.1513	4.10815	8.10339	6.917	8.05382	34.1602	-1.91814
PTPN13	4173.56	1868.27	1840.45	2016.12	2085.97	1650.03	8580.24	-1.9168
KIAA1211	17.0263	2.02522	6.16222	8.10339	8.89329	12.0807	34.1602	-1.91656
PLS3	2010.16	1319.43	2269.75	1354.08	2617.59	1212.1	6779.8	-1.9155
P2RY10	11.7056	9.11349	3.08111	6.48271	7.90515	8.05382	29.1366	-1.91548
IFNLR1	54.2712	35.4414	47.2437	19.4481	30.6324	35.2355	139.655	-1.9145
VTN	7128.68	7884.19	5168.05	7878.11	6270.76	6931.32	25919.6	-1.91422
AOX1	7010.56	5559.23	7139.96	8244.39	9039.54	7215.22	27764.2	-1.91385
TSPAN1	39.3732	67.8449	185.894	51.8617	123.518	53.3566	327.536	-1.91299
CNTNAP2	57.4636	76.9584	159.191	43.7583	143.281	33.222	322.513	-1.9129
ADGRL2	175.583	122.526	130.434	87.5166	146.245	115.774	488.29	-1.91279
LAMP3	126.633	107.337	48.2707	136.137	80.0396	132.888	395.856	-1.9116
MIR3142HG	3.19242	3.03783	6.16222	7.29305	13.834	5.03364	24.1131	-1.90793
LINC01990	6.38485	6.07566	6.16222	8.10339	1.97629	5.03364	21.099	-1.90784
HMGCL	619.33	876.921	682.979	628.013	644.27	690.615	2590.15	-1.90762
TTC9	420.336	366.565	285.516	346.015	402.174	336.247	1348.32	-1.9072
ULBP2	2.12828	1.01261	4.10815	7.29305	4.94072	3.02018	14.066	-1.90705
CYP2J2	128.761	226.825	149.947	186.378	206.522	258.729	720.378	-1.9012
C7	3693.64	3977.53	2855.16	4606.78	3909.1	4598.73	14676.8	-1.89722
NAMPT	1062.01	717.941	786.71	942.424	1002.97	947.331	3386.88	-1.89618
IFIT2	1237.6	757.433	927.414	802.235	846.839	796.322	3324.59	-1.8938
PTGR1	1251.43	880.971	880.17	1029.94	928.855	966.459	3677.25	-1.89365
SLCO5A1	8.51313	3.03783	4.10815	6.48271	6.917	5.03364	21.099	-1.89268
METTL7B	321.371	460.738	160.218	257.688	205.534	136.915	954.476	-1.89251
AQP4	12.7697	19.2396	7.18926	46.1893	19.7629	36.2422	87.4099	-1.89112
H2AFJ	548.033	585.289	392.328	439.204	309.289	407.725	1655.77	-1.88922
GPR65	117.056	63.7945	71.8926	51.0513	67.1938	34.2287	250.173	-1.8892
GRIP1	19.1545	10.1261	12.3244	13.7758	9.88143	16.1076	50.2356	-1.88918
IFIT1	2279.39	1632.33	1313.58	1775.45	1565.22	1601.7	6273.42	-1.8883
LY96	94.7086	68.8575	101.677	89.9476	140.316	95.6391	364.71	-1.8882
DTNA	46.8222	33.4161	42.1085	29.9825	38.5376	16.1076	127.598	-1.88712
GRHL1	327.756	341.25	138.65	296.584	126.482	412.758	1012.75	-1.88649
TPT1P6	6.38485	5.06305	3.08111	3.24136	2.96443	7.04709	17.0801	-1.88313
TMPRSS9	6.38485	5.06305	4.10815	6.48271	7.90515	6.04037	22.1037	-1.88188
MIR503HG	17.0263	27.3405	14.3785	4.05169	1.97629	4.02691	42.1979	-1.87972
SH2D1A	24.4753	39.4918	17.4596	25.9308	17.7866	19.1278	88.4146	-1.87853
CMAHP	297.96	233.913	219.786	153.964	209.486	134.902	765.59	-1.87767
ID2	932.188	664.272	1088.66	545.358	750.001	461.081	2716.74	-1.87577
HOMER2	150.044	157.967	59.5681	204.205	117.589	138.928	506.375	-1.87501
RPL9	236.239	271.38	238.273	247.964	227.273	225.507	884.146	-1.87462
ZNF541	5.32071	5.06305	3.08111	1.62068	1.97629	6.04037	14.066	-1.86914
ARHGAP20	2233.63	1103.75	963.36	945.665	815.218	402.691	3932.44	-1.86789
GLUD2	36.1808	42.5296	11.2974	12.1551	20.751	11.074	81.3817	-1.86563
USP2	26.6035	14.1765	20.5407	23.4998	21.7392	29.1951	82.3864	-1.86444
SYCP2	227.726	152.904	110.92	94.8096	140.316	135.908	523.455	-1.86436
C4A	333.076	188.346	102.704	154.775	154.15	236.581	709.327	-1.86343
MEOX1	25.5394	12.1513	4.10815	12.1551	5.92886	8.05382	41.1932	-1.86318
ADAM9	3326.51	2246.98	2838.73	3306.99	4056.33	3093.67	11422.6	-1.86082
CHRNA4	113.863	151.892	125.298	118.309	156.127	118.794	474.224	-1.85916
XYLB	115.991	100.248	93.4603	144.24	135.376	107.72	420.974	-1.85746
CHDH	264.971	284.544	296.814	266.601	260.87	323.16	1024.81	-1.85736
OASL	221.341	192.396	154.055	155.585	153.162	152.016	619.907	-1.85447
TUBB1	34.0525	18.227	17.4596	1.62068	20.751	8.05382	60.2827	-1.85241
PXMP2	183.032	282.518	235.191	200.964	169.961	168.124	745.496	-1.85114
FXYD2	4.25657	28.3531	13.3515	8.91373	7.90515	14.0942	46.2167	-1.85088
ERC2	8.51313	4.05044	4.10815	12.1551	5.92886	7.04709	25.1178	-1.85007
IFITM1	555.482	855.656	451.896	1070.46	684.783	1090.29	2827.26	-1.84908
AOX3P	4.25657	12.1513	3.08111	5.67237	2.96443	2.01346	18.0848	-1.8481
TRPM3	212.828	148.854	153.028	117.499	127.471	87.5853	508.384	-1.84807
C4B	472.479	162.018	155.083	205.826	233.202	275.843	901.227	-1.84569
GPR68	25.5394	24.3027	17.4596	14.5861	16.7984	12.0807	66.311	-1.84475
RTN4RL2	70.2333	60.7566	39.0274	29.1722	31.6206	36.2422	159.749	-1.84365
LINC00861	9.57727	34.4288	17.4596	11.3447	8.89329	19.1278	60.2827	-1.84283
RHOXF1-AS1	14.898	10.1261	2.05407	5.67237	5.92886	5.03364	26.1225	-1.84219
CPT1C	58.5278	83.0341	46.2166	39.7066	53.3597	49.3297	196.924	-1.83937
CYP17A1-AS1	70.2333	106.324	159.191	44.5686	68.1819	57.3835	301.414	-1.83791
LINC01752	36.1808	15.1892	42.1085	14.5861	22.7273	16.1076	87.4099	-1.836
PRRX1	993.908	382.767	644.979	141.809	458.499	158.056	1653.76	-1.83561
LINC00884	4.25657	13.1639	4.10815	4.05169	6.917	8.05382	24.1131	-1.83504
RAMP3	225.598	147.841	122.217	52.672	99.8025	57.3835	418.965	-1.83312
XCL1	36.1808	32.4035	40.0544	27.5515	32.6087	19.1278	111.523	-1.83213
S100A9	133.018	339.225	82.1629	77.7925	130.435	139.935	535.511	-1.83184
TTYH1	7.44899	20.2522	4.10815	9.72407	3.95257	7.04709	31.1461	-1.83079
HSD17B8	294.767	338.212	217.732	222.843	201.581	246.648	902.231	-1.83077
PRKCQ-AS1	11.7056	7.08827	7.18926	5.67237	1.97629	7.04709	24.1131	-1.8305
GBP5	144.723	129.614	105.785	93.9993	67.1938	74.4979	364.71	-1.82922
PDE8B	388.412	222.774	107.839	256.877	163.044	435.913	931.368	-1.82716
GRIP2	77.6823	113.412	94.4874	42.948	53.3597	46.3095	253.187	-1.82689
DGKG	17.0263	6.07566	12.3244	4.86203	8.89329	17.1144	39.1838	-1.8263
IFI27	2848.71	2901.13	2197.86	1405.13	1747.04	1330.89	7343.44	-1.82558
KCNIP1	45.7581	45.5675	13.3515	48.6203	30.6324	42.2826	133.627	-1.82549
FAM171B	673.602	477.952	320.435	833.839	542.491	769.14	2136.02	-1.82491
CMTM5	4.25657	5.06305	1.02704	4.86203	5.92886	1.00673	13.0613	-1.82332
FAM69A	95.7727	75.9458	59.5681	151.533	104.743	125.841	361.696	-1.8229
SOCS2-AS1	17.0263	18.227	50.3248	10.5344	10.8696	14.0942	71.3345	-1.82172
ADAM23	356.487	246.064	183.84	236.619	228.261	155.036	827.883	-1.82055
TGFA	29.796	16.2018	21.5678	18.6378	16.7984	13.0875	68.3204	-1.82012
ARSJ	25.5394	30.3783	18.4867	38.0859	19.7629	23.1547	91.4288	-1.81962
ASL	214.957	224.8	206.434	192.05	167.984	150.002	679.185	-1.81741
GOLGA6L9	18.0904	14.1765	14.3785	18.6378	17.7866	28.1884	65.3063	-1.81634
ZBP1	17.0263	30.3783	27.73	20.2585	6.917	14.0942	68.3204	-1.81621
ST14	80.8748	95.1854	95.5144	73.7408	83.9922	74.4979	295.385	-1.81469
TAGAP	109.607	65.8197	84.217	58.3444	42.4902	58.3902	245.15	-1.81213
SH3BGRL2	456.517	437.448	313.246	497.548	405.139	440.947	1492	-1.81123
ECM1	92.5803	135.69	94.4874	112.637	136.364	176.177	437.05	-1.80985
STX11	90.452	43.5423	58.5411	62.3961	61.2649	60.4037	220.032	-1.80964
CLDN7	85.1313	75.9458	121.19	44.5686	76.087	53.3566	266.249	-1.80782
NT5E	2415.6	2268.25	3761.01	2802.15	4406.13	2103.05	10352.6	-1.80663
TNFSF10	2358.14	1441.96	1953.42	2296.5	2569.17	2407.09	7594.62	-1.80659
GZMM	31.9242	54.681	16.4326	27.5515	12.8459	29.1951	100.471	-1.80406
SCGN	4.25657	2.02522	4.10815	2.43102	6.917	1.00673	12.0565	-1.80204
APLNR	384.155	276.443	271.138	144.24	166.008	84.5651	770.614	-1.80136
PAX9	10.6414	4.05044	8.21629	57.5341	3.95257	40.2691	72.3393	-1.79977
SSX2IP	198.994	111.387	129.407	171.792	142.293	169.13	535.511	-1.79954
FAM167A-AS1	1.06414	4.05044	5.13518	4.05169	5.92886	4.02691	14.066	-1.79876
GPR63	14.898	14.1765	18.4867	17.8275	27.668	11.074	60.2827	-1.79638
LINC00624	1.06414	1.01261	1.02704	1.62068	5.92886	5.03364	9.04241	-1.79017
ZNF710-AS1	75.5541	39.4918	30.8111	36.4652	30.6324	24.1615	136.641	-1.78976
TMEM178B	35.1167	76.9584	38.0004	72.1201	87.9448	54.3633	209.985	-1.78931
MYCL	86.1955	57.7188	74.9737	30.7929	48.419	23.1547	184.867	-1.78773
TMEM38B	98.9652	92.1476	102.704	126.413	90.9092	134.902	371.743	-1.78765
CPVL	465.03	273.405	319.408	170.981	241.107	123.828	916.297	-1.78642
FCER1A	61.7202	23.29	45.1896	11.3447	29.6443	21.1413	110.518	-1.78566
ZNF683	60.6561	40.5044	51.3518	12.1551	2.96443	9.06055	101.476	-1.78486
KAT2B	1395.09	869.832	935.63	976.458	978.262	942.297	3498.41	-1.78343
UCP1	7.44899	10.1261	9.24333	3.24136	3.95257	8.05382	24.1131	-1.78212
THEMIS	7.44899	9.11349	3.08111	13.7758	9.88143	18.1211	35.1649	-1.78035
CYFIP2	474.607	466.813	276.273	571.289	433.795	594.976	1610.55	-1.77797
FNDC4	208.572	171.131	43.1355	196.102	107.708	155.036	502.356	-1.77341
CCDC170	58.5278	54.681	42.1085	34.8446	34.585	17.1144	137.646	-1.77174
HSD17B14	219.213	338.212	210.543	103.723	128.459	155.036	657.082	-1.77098
CD1D	67.0409	90.1223	61.6222	55.9134	47.4309	31.2086	200.942	-1.77069
LGR4	1406.8	497.192	616.222	859.769	721.345	863.772	2823.24	-1.77049
ADAMTSL2	284.126	223.787	380.004	167.74	297.431	131.881	843.958	-1.76977
WSCD1	61.7202	110.375	58.5411	81.8442	74.1108	99.6661	276.296	-1.76946
NEB	24.4753	26.3279	30.8111	25.9308	42.4902	25.1682	99.4665	-1.76821
DCT	2.12828	4.05044	3.08111	4.05169	5.92886	2.01346	12.0565	-1.76705
SPAG1	140.467	88.0971	130.434	117.499	147.233	109.733	415.951	-1.76665
GBP3	120.248	109.362	159.191	69.6891	99.8025	74.4979	358.682	-1.76594
ILDR2	38.3091	55.6936	22.5948	53.4824	36.5613	36.2422	137.646	-1.76566
ZNF831	11.7056	13.1639	6.16222	9.72407	4.94072	4.02691	28.1319	-1.76325
MST1	326.691	620.73	327.625	336.291	249.012	363.429	1256.89	-1.76181
LAMB3	505.467	213.661	893.522	211.498	1007.91	189.265	1707.01	-1.76125
PRKCZ	34.0525	66.8323	53.4059	30.7929	26.6799	30.2018	136.641	-1.76055
ALDH1B1	1265.26	1030.84	791.845	1339.49	1015.81	1251.36	3778.72	-1.75986
PSD3	720.424	296.695	587.465	307.118	635.376	323.16	1619.6	-1.75943
PDCD1LG2	20.2187	18.227	18.4867	5.67237	13.834	9.06055	48.2262	-1.75887
DDB2	334.14	607.566	369.733	382.48	293.479	409.738	1350.33	-1.75697
LINC01186	3.19242	10.1261	5.13518	5.67237	3.95257	4.02691	18.0848	-1.75692
MSLN	74.4899	100.248	150.974	103.723	162.056	84.5651	380.786	-1.7568
GAMT	399.053	652.121	537.14	529.962	470.356	546.653	1765.28	-1.75626
CBX7	616.138	530.608	556.654	340.342	419.961	371.483	1594.48	-1.7546
AATK	143.659	208.598	121.19	167.74	142.293	111.747	503.361	-1.7543
XBP1	1733.49	1784.22	1822.99	1991.81	2016.8	2017.48	6390.97	-1.75424
LINC02032	13.8338	22.2774	4.10815	21.0688	6.917	14.0942	46.2167	-1.7525
GATA3	322.435	358.464	593.627	339.532	388.34	287.924	1285.03	-1.75121
THPO	19.1545	26.3279	16.4326	25.9308	25.6917	26.1749	78.3675	-1.75083
LRCOL1	6.38485	12.1513	9.24333	6.48271	3.95257	3.02018	23.1084	-1.74951
CAPG	2211.29	1757.89	2457.7	1421.33	1897.24	1333.91	6206.11	-1.74885
CARNS1	15.9621	11.1387	22.5948	9.72407	3.95257	3.02018	37.1743	-1.74825
CHRDL1	28.7318	17.2144	9.24333	36.4652	16.7984	35.2355	80.377	-1.74687
ACY3	38.3091	52.6557	34.9192	24.3102	34.585	38.2557	124.584	-1.74481
SLC22A4	68.1051	56.7062	67.7844	21.8791	56.3242	17.1144	160.754	-1.74418
FXYD6	2941.29	3145.17	2853.11	2512.05	2861.66	2064.8	9137.85	-1.74312
PHF11	252.202	251.127	248.543	145.051	175.89	135.908	674.162	-1.74265
CCL5	454.388	517.444	310.165	306.308	133.399	295.978	1124.27	-1.74125
DNAJC13	2628.43	2104.2	1929.8	3102.79	2602.77	2731.25	8410.44	-1.74074
C15orf62	5.32071	10.1261	3.08111	17.0171	6.917	8.05382	28.1319	-1.74043
CD69	75.5541	30.3783	49.2978	56.7237	52.3716	25.1682	160.754	-1.73628
CD163L1	23.4111	16.2018	17.4596	22.6895	9.88143	26.1749	64.3016	-1.73602
HS6ST2	100.029	187.333	35.9463	401.928	131.423	424.839	711.336	-1.73573
ZNF684	35.1167	35.4414	26.703	39.7066	35.5732	39.2624	117.551	-1.73553
STIM2	847.057	866.795	905.846	1009.68	922.926	839.611	2983.99	-1.73141
SNORC	30.8601	98.2232	55.46	56.7237	30.6324	51.3431	177.834	-1.72288
CCL4L2	41.5015	15.1892	18.4867	22.6895	12.8459	8.05382	65.3063	-1.72213
BANK1	28.7318	26.3279	14.3785	27.5515	39.5257	21.1413	86.4052	-1.71737
PDE6A	460.773	360.489	411.842	334.67	407.115	256.716	1222.73	-1.71699
POU5F1B	14.898	33.4161	21.5678	17.0171	11.8577	15.1009	62.2921	-1.71485
SRPX	85.1313	73.9206	77.0277	31.6032	48.419	35.2355	191.9	-1.71246
CXCR1	21.2828	37.4666	4.10815	1.62068	5.92886	5.03364	41.1932	-1.71202
AR	437.362	297.707	187.948	226.085	168.973	222.487	840.944	-1.71159
PARP9	1388.7	1071.34	1246.82	1053.44	1136.36	998.674	3753.6	-1.70762
MT-TE	12.7697	23.29	4.10815	2.43102	2.96443	8.05382	29.1366	-1.7051
GPR143	6.38485	7.08827	11.2974	4.86203	8.89329	4.02691	23.1084	-1.70413
PMS2P5	6.38485	7.08827	8.21629	4.05169	6.917	8.05382	22.1037	-1.7038
ASPN	284.126	81.0088	272.165	81.8442	235.178	111.747	578.714	-1.70358
USH1G	4.25657	6.07566	4.10815	8.10339	5.92886	3.02018	17.0801	-1.70226
OCIAD2	292.639	306.821	302.976	366.273	338.933	355.375	1063.99	-1.70137
NAALAD2	155.365	62.7819	35.9463	51.0513	40.5139	47.3162	212.999	-1.70137
KRT222	39.3732	16.2018	16.4326	17.0171	10.8696	17.1144	63.2969	-1.69855
RUNDC3B	86.1955	278.468	139.677	525.91	265.811	516.451	979.594	-1.69723
PTPN22	55.3354	41.517	31.8381	39.7066	40.5139	29.1951	128.603	-1.69628
CYGB	86.1955	97.2106	98.5955	53.4824	97.8262	100.673	288.352	-1.696
DGKE	46.8222	62.7819	70.8655	42.1376	57.3123	38.2557	171.806	-1.69592
TEPP	5.32071	17.2144	22.5948	6.48271	5.92886	2.01346	32.1508	-1.6956
ZNF396	42.5657	38.4792	47.2437	33.2239	47.4309	44.296	136.641	-1.69485
NRGN	50.0147	92.1476	31.8381	31.6032	27.668	22.148	137.646	-1.69305
FAH	638.485	756.42	692.223	693.65	664.032	664.44	2214.39	-1.69299
CIB3	14.898	6.07566	8.21629	16.2068	12.8459	7.04709	35.1649	-1.69224
PI4K2B	207.508	159.992	192.056	213.929	235.178	198.325	650.049	-1.69217
DNAI1	2.12828	6.07566	4.10815	3.24136	2.96443	2.01346	11.0518	-1.69142
CRYBG2	2.12828	4.05044	4.10815	3.24136	1.97629	5.03364	11.0518	-1.69094
ACAA1	1644.1	2317.87	2046.88	1627.16	1589.92	1595.66	5818.29	-1.68972
HSPA4L	299.024	248.09	226.975	484.583	382.412	463.095	1131.31	-1.68969
NMRK1	255.394	285.556	259.84	187.188	199.605	182.218	736.454	-1.68966
CXCL9	380.963	358.464	245.462	276.326	99.8025	177.184	826.878	-1.68946
SH3RF2	21.2828	26.3279	10.2704	33.2239	25.6917	40.2691	84.3958	-1.68884
SLC17A9	85.1313	115.438	85.244	61.5857	50.3953	49.3297	240.126	-1.68808
CHPT1	865.147	532.633	633.682	574.53	634.388	567.794	2044.59	-1.68767
LTB	59.5919	69.8701	27.73	33.2239	28.6562	52.3498	145.683	-1.68726
ADRA1A	34.0525	65.8197	18.4867	98.051	67.1938	104.7	207.975	-1.68419
LYPD5	18.0904	24.3027	18.4867	29.9825	20.751	42.2826	82.3864	-1.68349
CHRNA6	79.8106	24.3027	74.9737	18.6378	49.4072	10.0673	137.646	-1.68303
SYT16	10.6414	4.05044	4.10815	6.48271	6.917	11.074	23.1084	-1.67989
ODF3B	92.5803	120.501	81.1359	55.9134	54.3479	60.4037	248.164	-1.67939
LINC02585	2.12828	1.01261	2.05407	2.43102	5.92886	9.06055	12.0565	-1.67747
CMTM8	143.659	84.0467	146.866	79.4132	100.791	95.6391	346.626	-1.67698
CCDC148	46.8222	37.4666	52.3789	38.8963	41.502	30.2018	131.617	-1.67524
PAPPA2	3.19242	7.08827	3.08111	3.24136	5.92886	2.01346	13.0613	-1.6748
CD300LG	53.2071	37.4666	30.8111	12.1551	16.7984	10.0673	85.4005	-1.67466
HSPA8P4	72.3616	15.1892	91.4063	17.0171	50.3953	7.04709	134.631	-1.67247
EVPL	4.25657	11.1387	15.4055	7.29305	12.8459	2.01346	28.1319	-1.67245
MTERF1	143.659	127.589	122.217	132.896	131.423	134.902	420.974	-1.67195
FOXP4-AS1	8.51313	11.1387	12.3244	15.3964	7.90515	9.06055	34.1602	-1.6716
LILRA5	18.0904	7.08827	7.18926	5.67237	6.917	8.05382	28.1319	-1.67088
CD244	52.1429	47.5927	51.3518	43.7583	40.5139	26.1749	138.65	-1.66941
GCH1	140.467	70.8827	104.758	90.7579	106.719	83.5584	316.484	-1.66902
SCN8A	21.2828	33.4161	24.6489	35.6549	16.7984	16.1076	78.3675	-1.66858
FAM162B	9.57727	8.10088	5.13518	3.24136	8.89329	3.02018	20.0942	-1.66695
CYP2R1	39.3732	36.454	53.4059	20.2585	21.7392	11.074	96.4523	-1.6665
TNFSF13B	105.35	100.248	109.893	61.5857	51.3835	46.3095	251.178	-1.66644
TMEM139	17.0263	32.4035	24.6489	21.0688	23.7154	37.2489	82.3864	-1.66286
TRIM29	349.038	510.356	584.384	465.945	714.428	451.014	1622.61	-1.66261
KLHL32	5.32071	2.02522	5.13518	2.43102	5.92886	2.01346	12.0565	-1.6623
DAB1	12.7697	59.744	12.3244	78.6029	37.5495	71.4777	143.674	-1.66167
GFRA3	17.0263	17.2144	21.5678	10.5344	12.8459	16.1076	50.2356	-1.66125
PLSCR4	652.319	313.909	454.977	381.67	470.356	354.368	1384.49	-1.66057
C1orf53	14.898	38.4792	14.3785	26.7412	33.5969	32.2153	84.3958	-1.65935
SDHAF3	190.481	122.526	140.704	162.068	184.783	147.989	499.342	-1.65927
LINC01625	24.4753	12.1513	13.3515	11.3447	7.90515	9.06055	41.1932	-1.65857
COX7A1	245.817	189.358	232.11	70.4995	154.15	91.6122	517.427	-1.65832
CCDC65	13.8338	7.08827	10.2704	6.48271	6.917	7.04709	27.1272	-1.65623
BAMBI	1884.59	1396.39	2123.91	1325.71	1391.31	1442.64	5019.54	-1.65482
GPLD1	139.403	115.438	116.055	165.309	144.269	146.982	434.036	-1.65409
CLIC5	96.8369	61.7692	67.7844	51.0513	164.032	72.4844	269.263	-1.65233
SEPHS2	1797.34	1732.58	1601.15	1792.47	1672.93	2028.56	5559.07	-1.65041
LYPLAL1	1122.67	586.301	859.63	569.668	625.495	557.727	2260.6	-1.65014
BCL11B	14.898	28.3531	12.3244	12.9654	6.917	9.06055	44.2073	-1.64998
SERP1	2668.87	2377.61	2307.75	2997.44	2566.21	2705.08	8167.3	-1.64923
SLC25A15	135.146	96.198	104.758	121.551	120.553	115.774	362.701	-1.64885
STAT4	74.4899	73.9206	90.3792	59.9651	53.3597	48.3229	208.98	-1.64675
MSRA	197.93	185.308	177.677	155.585	159.091	143.962	531.493	-1.64515
SLC44A3	164.942	120.501	139.677	107.775	149.21	96.6459	405.904	-1.64494
KCNK7	1.06414	6.07566	5.13518	4.86203	1.97629	4.02691	12.0565	-1.64438
ICOSLG	4.25657	6.07566	6.16222	6.48271	3.95257	2.01346	15.0707	-1.64348
AQP11	23.4111	49.6179	33.8922	49.4307	31.6206	53.3566	125.589	-1.64267
LINC00494	7.44899	8.10088	3.08111	8.10339	5.92886	4.02691	19.0895	-1.64235
ARHGEF37	865.147	1038.94	843.197	743.081	851.78	778.201	2661.48	-1.64095
SLC35D1	574.636	657.184	546.384	739.839	659.092	806.389	2069.71	-1.64034
CALML3-AS1	2.12828	13.1639	4.10815	6.48271	9.88143	1.00673	19.0895	-1.63917
ANK1	151.108	141.765	73.9466	173.412	121.542	171.144	432.026	-1.63791
PPP2R2B	68.1051	31.3909	16.4326	28.3619	19.7629	32.2153	101.476	-1.63327
EPB41	388.412	424.284	327.625	414.893	363.637	413.765	1205.65	-1.63283
PLEKHF2	260.715	137.715	183.84	197.723	206.522	197.319	611.87	-1.63279
CAPN12	48.9505	146.829	149.947	64.0168	73.1226	92.619	297.395	-1.63256
SAMD9L	1129.05	927.551	1107.15	923.786	1005.93	753.032	3021.17	-1.6325
NCAM2	6.38485	8.10088	5.13518	7.29305	3.95257	8.05382	20.0942	-1.63122
MAP7	164.942	83.0341	76.0007	113.447	86.9566	121.814	333.564	-1.63096
KRT86	34.0525	43.5423	30.8111	21.0688	17.7866	20.1346	86.4052	-1.63089
ACOT4	47.8864	65.8197	54.4329	44.5686	61.2649	45.3028	164.773	-1.63064
SLC22A11	10.6414	8.10088	7.18926	8.91373	6.917	3.02018	23.1084	-1.63044
HARBI1	50.0147	51.6431	48.2707	44.5686	54.3479	45.3028	151.711	-1.62975
CLIP4	918.354	754.395	571.032	983.751	771.74	1060.08	2609.24	-1.62964
PLEKHB1	104.286	87.0845	96.5414	106.965	123.518	112.754	324.522	-1.6253
DRAM1	795.978	687.563	665.52	572.099	639.329	665.447	2069.71	-1.62506
GATA6-AS1	14.898	20.2522	15.4055	4.86203	7.90515	7.04709	36.1696	-1.62478
HHEX	131.954	130.627	205.407	84.2752	147.233	63.4239	391.838	-1.62369
NPTX1	226.662	215.686	213.624	273.084	229.249	352.355	775.638	-1.62324
LINC01270	62.7844	69.8701	66.7574	38.0859	58.3005	37.2489	170.801	-1.62155
SAMD9	477.8	354.414	328.652	424.618	410.08	398.664	1227.76	-1.62143
RNF13	1306.77	693.638	970.55	949.717	1069.17	862.766	2998.06	-1.61991
LY6E-DT	6.38485	31.3909	7.18926	21.0688	13.834	22.148	52.245	-1.61953
IMPA2	111.735	142.778	95.5144	101.292	99.8025	110.74	338.588	-1.61796
HIST1H2BN	8.51313	4.05044	3.08111	5.67237	7.90515	10.0673	20.0942	-1.6176
OAS1	1253.56	1383.23	1017.79	1259.27	1072.14	1084.25	3611.94	-1.61598
TPT1	54398.9	52493.7	46360.4	53353.5	50732.3	50761.2	157331	-1.61536
ARHGEF28	702.333	666.298	813.413	577.772	750.001	454.034	2023.49	-1.61491
REM1	10.6414	15.1892	3.08111	2.43102	3.95257	6.04037	21.099	-1.61475
DHRS1	254.33	457.7	365.625	200.964	184.783	199.332	847.977	-1.6135
RIPK4	96.8369	135.69	103.731	147.482	147.233	169.13	407.913	-1.61304
UBR5-AS1	39.3732	33.4161	38.0004	25.9308	23.7154	23.1547	93.4382	-1.61055
ATP5PDP4	3.19242	2.02522	1.02704	1.62068	1.97629	2.01346	6.02827	-1.60927
NEURL3	7.44899	15.1892	16.4326	9.72407	7.90515	36.2422	47.2215	-1.60807
MT2A	897.071	1250.57	1106.12	1377.58	1217.39	1573.52	3769.68	-1.60755
ZNRF2	179.84	107.337	147.893	133.706	139.328	146.982	434.036	-1.60671
THSD1	69.1692	83.0341	101.677	34.8446	38.5376	27.1817	179.843	-1.60615
LAYN	1505.76	1355.89	764.115	1189.58	814.23	1589.62	3656.15	-1.60345
PCDHGB4	8.51313	10.1261	7.18926	8.91373	9.88143	3.02018	24.1131	-1.60249
UGDH	534.199	415.17	397.463	636.116	535.574	640.279	1598.5	-1.6023
NIM1K	3.19242	8.10088	5.13518	7.29305	4.94072	11.074	20.0942	-1.60129
LY6G6C	3.19242	2.02522	3.08111	1.62068	1.97629	2.01346	7.03298	-1.60113
PRKAG2	4254.44	2407.99	1738.77	2079.33	1733.2	1567.48	6967.68	-1.60101
LACC1	241.56	136.702	134.542	182.326	172.925	190.272	534.507	-1.59946
CX3CR1	742.771	345.3	827.792	260.929	316.206	152.016	1335.26	-1.59881
SBSPON	9910.35	4963.82	7600.07	5017.62	7003.96	3902.08	19379.9	-1.5985
CDON	1341.88	936.665	1326.93	903.528	1181.82	957.398	3353.73	-1.59776
HIST1H1C	44.6939	141.765	51.3518	61.5857	47.4309	85.5719	218.022	-1.59707
CCL2	56.3995	90.1223	104.758	168.55	78.0633	224.5	363.706	-1.59495
NAT2	253.266	132.652	132.488	126.413	119.565	103.693	437.05	-1.59494
PTGES	555.482	893.122	503.248	853.287	624.507	920.149	2189.27	-1.59446
LANCL3	7.44899	11.1387	17.4596	4.05169	23.7154	8.05382	36.1696	-1.59439
TTC38	350.103	463.776	450.869	392.204	325.099	358.395	1177.52	-1.59393
CCDC74A	125.569	72.908	159.191	44.5686	84.9803	38.2557	264.239	-1.59319
B2M	36598	24336.1	30145.6	24511.9	29929.9	22819.5	84570.6	-1.59181
NTN4	562.931	394.918	476.545	412.462	469.368	346.314	1337.27	-1.59145
CD59	12519.6	6457.42	7449.1	7321.41	7770.76	6705.81	24193.5	-1.58982
ADCY10	11.7056	16.2018	17.4596	12.9654	17.7866	8.05382	42.1979	-1.58878
APOL1	1969.73	1005.52	2056.13	444.876	1426.88	365.442	3642.08	-1.58805
SERPINB10	4.25657	12.1513	1.02704	29.9825	22.7273	22.148	46.2167	-1.58716
OTUB2	8.51313	16.2018	10.2704	11.3447	8.89329	7.04709	31.1461	-1.58547
KLHL2	318.178	237.963	274.219	305.498	322.135	308.059	882.137	-1.58351
FAM110C	255.394	102.274	150.974	119.12	96.8381	144.969	434.036	-1.58248
IFIT3	2479.45	1147.29	1707.96	1256.03	1632.41	1031.9	4610.62	-1.57969
CPB2-AS1	7.44899	6.07566	4.10815	5.67237	3.95257	3.02018	15.0707	-1.57844
RPSAP70	13.8338	8.10088	17.4596	7.29305	8.89329	13.0875	34.1602	-1.57764
TRIM7	43.6298	81.0088	55.46	34.0342	31.6206	51.3431	147.693	-1.57663
TRBV28	15.9621	28.3531	12.3244	15.3964	8.89329	20.1346	50.2356	-1.57648
TMEM47	147.916	102.274	81.1359	111.016	89.9211	156.043	341.602	-1.57423
FAM107B	2065.5	1950.29	2327.27	2515.29	2312.26	2436.28	6752.67	-1.57416
ANKRD35	73.4258	52.6557	79.0818	44.5686	56.3242	32.2153	167.787	-1.57341
CACNA1I	1.06414	4.05044	2.05407	4.05169	1.97629	3.02018	8.0377	-1.57233
GPER1	270.292	204.547	188.975	239.86	146.245	127.854	583.738	-1.57229
BCO2	161.75	251.127	114.001	136.947	165.02	183.224	501.351	-1.57155
TESK2	89.3879	90.1223	88.3252	81.8442	68.1819	63.4239	238.117	-1.56974
TSC22D1-AS1	12.7697	18.227	9.24333	1.62068	5.92886	7.04709	27.1272	-1.56956
RIMS3	324.563	115.438	128.38	119.93	203.558	77.518	479.248	-1.56866
PDE4D	527.814	202.522	87.2981	299.015	131.423	335.24	782.671	-1.56849
KIF6	21.2828	13.1639	13.3515	17.8275	15.8103	12.0807	46.2167	-1.56815
CD5	24.4753	23.29	23.6218	21.8791	13.834	27.1817	66.311	-1.56702
CD1C	23.4111	24.3027	16.4326	14.5861	6.917	8.05382	46.2167	-1.56528
SNX25P1	21.2828	19.2396	17.4596	21.0688	12.8459	16.1076	53.2497	-1.56472
PRKCQ	13.8338	26.3279	12.3244	8.91373	5.92886	6.04037	36.1696	-1.56457
MRPS22	459.709	336.187	360.49	364.652	364.625	383.563	1118.24	-1.564
UBE2Q2P2	5.32071	10.1261	17.4596	14.5861	10.8696	13.0875	35.1649	-1.56217
PLCL2	234.111	185.308	236.218	305.498	341.898	283.897	780.661	-1.56149
FAM83G	235.175	290.619	246.489	234.188	266.799	258.729	752.529	-1.55937
GSDMC	1.06414	2.02522	3.08111	3.24136	4.94072	2.01346	8.0377	-1.55911
SLC14A1	15.9621	15.1892	13.3515	5.67237	21.7392	18.1211	44.2073	-1.55876
MIR621	10.6414	7.08827	11.2974	7.29305	6.917	14.0942	28.1319	-1.55785
MTRF1	86.1955	96.198	107.839	94.8096	91.8973	108.727	287.348	-1.55768
FBLN2	384.155	122.526	101.677	40.5169	83.9922	31.2086	374.758	-1.55721
TMEM140	472.479	361.502	532.005	211.498	348.815	190.272	1037.87	-1.55686
HLA-B	11847.1	10491.7	9951.99	7635.82	8746.06	6785.35	27189.5	-1.55662
CR1	14.898	11.1387	9.24333	11.3447	10.8696	4.02691	30.1414	-1.55562
EFHC2	34.0525	26.3279	14.3785	15.3964	13.834	21.1413	61.2874	-1.55519
SYTL4	121.312	107.337	30.8111	104.534	54.3479	92.619	250.173	-1.55468
PSMB8	1258.88	1180.7	1284.82	778.736	1010.87	826.524	3103.56	-1.55428
WWTR1	3460.59	1951.3	3072.89	2364.57	2989.13	2071.85	7775.47	-1.552
CD83	233.047	148.854	169.461	186.378	133.399	165.103	506.375	-1.55188
PNPLA8	1046.05	663.26	771.305	1002.39	928.855	896.994	2594.17	-1.55183
FRY	179.84	143.791	181.785	98.051	143.281	135.908	431.021	-1.55087
TMCC1-AS1	32.9884	87.0845	38.0004	46.1893	34.585	53.3566	142.669	-1.55066
C16orf54	24.4753	38.4792	14.3785	17.0171	5.92886	21.1413	59.278	-1.55052
ISOC1	495.89	314.922	363.571	221.222	364.625	248.662	980.599	-1.5503
CCDC160	37.245	15.1892	11.2974	17.8275	22.7273	15.1009	58.2733	-1.55022
PTPRK	235.175	220.749	161.245	264.17	228.261	297.991	686.218	-1.54847
HLX	35.1167	63.7945	56.487	29.9825	26.6799	31.2086	118.556	-1.54798
SMIM30	338.397	246.064	254.705	263.36	270.751	255.709	793.722	-1.54769
LRRK2	406.502	274.417	275.246	331.429	427.866	339.267	999.688	-1.54557
PGM1	1167.36	945.778	1152.34	867.062	1067.19	947.331	2990.02	-1.54522
ASS1	5567.59	6618.42	5097.18	7684.44	6553.37	6802.46	18610.3	-1.54283
DUOXA1	22.347	8.10088	8.21629	3.24136	6.917	7.04709	27.1272	-1.54264
PLEKHD1	7.44899	5.06305	6.16222	9.72407	4.94072	8.05382	20.0942	-1.54236
C1S	23688.9	14818.5	19697.5	13165.6	18599.8	12629.4	49775.4	-1.54144
SLC41A2	1209.93	515.419	760.007	547.789	686.76	547.66	2069.71	-1.54098
CD52	107.478	149.866	119.136	90.7579	72.1345	109.733	314.475	-1.53945
NCK1	679.986	507.318	579.249	756.856	704.546	738.938	1921.01	-1.53882
TRBJ2-3	1.06414	7.08827	2.05407	2.43102	2.96443	1.00673	8.0377	-1.53788
NELL2	43.6298	69.8701	48.2707	56.7237	67.1938	67.4508	170.801	-1.53704
MCTP1	58.5278	50.6305	47.2437	36.4652	30.6324	34.2287	124.584	-1.53623
CHEK2	87.2596	144.803	121.19	69.6891	76.087	93.6257	286.343	-1.53551
RRAGD	94.7086	73.9206	72.9196	80.2235	75.0989	110.74	245.15	-1.5349
ASAH2	9.57727	4.05044	9.24333	15.3964	6.917	13.0875	28.1319	-1.53437
ACSL5	798.106	593.39	1075.31	283.619	722.333	222.487	1782.36	-1.53308
WIPF3	46.8222	48.6053	17.4596	38.8963	25.6917	37.2489	103.485	-1.5319
GPR160	37.245	18.227	20.5407	30.7929	33.5969	20.1346	77.3628	-1.53177
SIRPG	18.0904	15.1892	9.24333	14.5861	4.94072	15.1009	37.1743	-1.53159
NDRG2	1492.99	1359.94	1376.23	1167.7	1206.52	1062.1	3689.3	-1.52994
IFI44	461.837	466.813	470.383	276.326	433.795	245.642	1132.31	-1.52863
SERP2	156.429	173.156	126.326	124.792	138.34	89.5988	388.824	-1.52858
C11orf74	186.225	166.068	171.515	180.706	140.316	196.312	500.347	-1.5278
SAMD5	139.403	29.3657	88.3252	17.0171	45.4546	13.0875	159.749	-1.52675
NPM1P25	20.2187	15.1892	17.4596	11.3447	13.834	14.0942	44.2073	-1.52541
FGF14-AS2	61.7202	51.6431	52.3789	36.4652	36.5613	23.1547	125.589	-1.52453
S100A14	51.0788	56.7062	57.5141	46.1893	46.4427	54.3633	149.702	-1.52415
TRPC1	366.065	253.153	319.408	287.67	296.443	279.87	864.052	-1.52407
HLA-J	314.986	263.279	251.624	190.43	258.894	174.164	696.265	-1.52326
EIF4E3	864.083	590.352	655.249	689.598	739.131	578.868	1971.24	-1.52238
WFDC2	501.211	301.758	168.434	150.723	136.364	199.332	697.27	-1.52094
CXCR3	36.1808	33.4161	28.757	14.5861	14.8222	13.0875	67.3157	-1.51982
CD79A	9.57727	8.10088	7.18926	12.9654	5.92886	15.1009	28.1319	-1.51982
ACOX2	865.147	900.211	815.467	714.719	689.724	626.185	2203.33	-1.51943
MEGF10	15.9621	2.02522	7.18926	1.62068	4.94072	4.02691	17.0801	-1.51873
PM20D1	6.38485	4.05044	6.16222	5.67237	1.97629	1.00673	12.0565	-1.51833
DUOX1	67.0409	36.454	36.9733	8.91373	20.751	11.074	86.4052	-1.51651
FAM91A1	1544.07	1027.8	1426.55	1344.35	1518.78	1384.25	3928.42	-1.51525
SFTPD-AS1	4.25657	13.1639	6.16222	6.48271	5.92886	2.01346	18.0848	-1.51345
MSRB1	513.98	603.516	600.816	528.341	479.25	579.875	1572.37	-1.51292
PARP8	669.345	422.259	578.222	415.704	490.119	302.018	1368.42	-1.51257
DUSP27	23.4111	11.1387	19.5137	11.3447	10.8696	4.02691	38.1791	-1.51226
TYMP	367.129	353.401	291.678	239.86	245.06	225.507	818.84	-1.512
SLC29A4	58.5278	89.1097	57.5141	78.6029	46.4427	80.5382	194.914	-1.50959
CAMK4	50.0147	31.3909	14.3785	33.2239	32.6087	33.222	92.4335	-1.50917
IL23A	2.12828	5.06305	2.05407	4.05169	2.96443	7.04709	11.0518	-1.50838
LMO2	967.305	718.953	602.871	696.891	528.657	575.848	1939.09	-1.50806
RNFT1P3	11.7056	3.03783	4.10815	4.86203	2.96443	3.02018	14.066	-1.5068
KIAA0040	350.103	220.749	222.867	131.275	197.629	126.848	590.771	-1.50432
SLC25A10	52.1429	114.425	95.5144	88.3269	55.336	112.754	245.15	-1.50428
RPSAP9	3.19242	2.02522	1.02704	4.05169	4.94072	6.04037	10.0471	-1.50242
HINT1	6043.26	5364.81	7984.18	3614.92	5877.48	3511.47	15285.7	-1.50132
ARHGAP6	226.662	103.286	80.1089	133.706	87.9448	165.103	375.762	-1.50054
CRYL1	1532.36	1594.86	1229.36	1807.87	1447.63	1747.68	4413.7	-1.50048
ZDHHC23	104.286	108.349	54.4329	102.103	72.1345	85.5719	248.164	-1.49879
ILDR1	6.38485	5.06305	1.02704	1.62068	1.97629	1.00673	8.0377	-1.49762
HTR7	10.6414	11.1387	19.5137	9.72407	8.89329	2.01346	29.1366	-1.49728
LINC01977	22.347	76.9584	44.1626	30.7929	31.6206	31.2086	111.523	-1.49687
DYRK3	77.6823	66.8323	71.8926	66.4478	71.1463	60.4037	194.914	-1.49676
PTPRD	15.9621	42.5296	8.21629	81.8442	39.5257	68.4575	120.565	-1.49562
RAB17	349.038	424.284	501.194	391.394	397.234	406.718	1160.44	-1.49521
CCDC146	126.633	157.967	128.38	90.7579	127.471	125.841	355.668	-1.49511
IL17RE	318.178	298.72	233.137	110.206	189.724	112.754	592.78	-1.494
VNN2	50.0147	59.744	42.1085	30.7929	24.7036	13.0875	103.485	-1.49393
IRAK2	51.0788	43.5423	61.6222	36.4652	37.5495	35.2355	124.584	-1.49341
LINC01549	14.898	13.1639	19.5137	6.48271	13.834	7.04709	35.1649	-1.49337
NADK2	1236.53	1105.77	1134.88	1460.23	1268.78	1319.82	3529.55	-1.49256
EPOR	94.7086	109.362	111.947	98.051	71.1463	114.767	281.319	-1.49225
PGR	897.071	382.767	353.301	252.015	284.585	53.3566	1041.89	-1.49159
LAMA2	87.2596	259.228	89.3522	184.757	51.3835	142.955	381.791	-1.49106
SLC30A1	598.048	310.871	520.708	524.289	488.143	461.081	1359.38	-1.49029
HR	48.9505	103.286	48.2707	48.6203	61.2649	52.3498	169.796	-1.48982
VAMP5	878.981	519.469	553.573	156.395	315.218	134.902	1197.62	-1.48981
SLC22A18AS	9.57727	27.3405	16.4326	16.2068	18.7747	21.1413	51.2403	-1.48974
CRY2	946.022	1090.58	2054.07	625.582	1253.95	600.01	3073.41	-1.48886
EXPH5	88.3238	137.715	38.0004	193.671	74.1108	192.285	338.588	-1.48829
ABCA12	1.06414	4.05044	1.02704	1.62068	1.97629	1.00673	5.02356	-1.48804
GZMK	88.3238	85.0593	106.812	80.2235	71.1463	73.4911	236.107	-1.48796
CD302	1682.41	712.878	1007.52	952.958	1195.65	780.214	2958.88	-1.48743
RBM11	67.0409	24.3027	10.2704	34.8446	12.8459	14.0942	76.3581	-1.48742
C2orf27A	9.57727	25.3153	10.2704	18.6378	26.6799	17.1144	50.2356	-1.48613
ACOT1	39.3732	33.4161	14.3785	26.7412	48.419	29.1951	89.4194	-1.4861
CA3-AS1	15.9621	6.07566	7.18926	4.05169	8.89329	3.02018	21.099	-1.48606
MX1	3462.72	3322.38	3033.87	2266.52	2563.24	2037.62	7787.52	-1.48553
NUDT12	288.382	253.153	300.922	346.825	306.324	358.395	865.057	-1.48519
KLRF1	53.2071	59.744	48.2707	59.1547	62.253	38.2557	149.702	-1.485
HSPB9	5.32071	13.1639	11.2974	4.86203	8.89329	6.04037	23.1084	-1.48369
TPMTP1	6.38485	4.05044	6.16222	15.3964	10.8696	11.074	25.1178	-1.48238
ACSL4	976.882	574.15	618.276	924.597	885.377	1099.35	2364.09	-1.48181
LYSMD2	176.648	137.715	238.273	123.982	168.973	94.6324	437.05	-1.47976
PEX1	380.963	318.972	330.706	363.842	345.85	339.267	966.533	-1.47955
MT1X	81.9389	165.056	115.028	178.275	148.222	204.366	414.946	-1.47941
TIPARP-AS1	10.6414	14.1765	5.13518	8.10339	5.92886	10.0673	25.1178	-1.47931
MFHAS1	113.863	84.0467	100.65	77.7925	84.9803	98.6593	260.22	-1.47929
PTHLH	15.9621	5.06305	11.2974	8.10339	16.7984	12.0807	32.1508	-1.47685
B4GALT1-AS1	30.8601	33.4161	44.1626	40.5169	36.5613	29.1951	99.4665	-1.47484
MISP	35.1167	67.8449	56.487	104.534	63.2412	59.3969	178.839	-1.4727
RALGPS2	399.053	415.17	159.191	688.788	384.388	644.306	1242.83	-1.4705
ZNF277	373.514	286.569	295.787	321.704	323.123	331.213	891.179	-1.46872
MEIS3P2	11.7056	7.08827	6.16222	4.86203	6.917	9.06055	21.099	-1.46692
SELENOT	2618.85	1669.79	1977.05	2127.95	2143.28	2147.35	5841.4	-1.46631
STK26	147.916	95.1854	110.92	198.533	142.293	174.164	399.875	-1.46514
CLECL1	23.4111	24.3027	14.3785	16.2068	18.7747	10.0673	49.2309	-1.46309
BST2	1017.32	1046.03	838.062	467.565	639.329	367.456	2008.42	-1.46149
WNT10A	17.0263	31.3909	29.7841	29.1722	28.6562	26.1749	74.3487	-1.45953
NAIP	11.7056	13.1639	11.2974	8.10339	14.8222	11.074	32.1508	-1.45904
CMTM2	8.51313	6.07566	4.10815	2.43102	6.917	7.04709	16.0754	-1.45867
NAPEPLD	258.586	203.535	212.597	175.033	169.961	140.942	531.493	-1.45815
ERMP1	4232.09	3568.44	4806.53	4155.42	4943.68	3658.45	11605.4	-1.45695
DHRS4-AS1	151.108	163.03	145.839	151.533	175.89	143.962	425.998	-1.45647
CHRM3-AS2	4.25657	5.06305	1.02704	3.24136	1.97629	2.01346	8.0377	-1.45607
FAM81A	69.1692	41.517	28.757	52.672	34.585	39.2624	121.57	-1.45553
TEX9	98.9652	44.5549	61.6222	44.5686	51.3835	35.2355	153.721	-1.4554
IRF1	883.238	624.781	1174.93	389.773	591.898	439.94	1874.79	-1.45447
A2M	7599.04	6302.49	6590.49	5516.79	6695.66	4732.63	17097.2	-1.45425
RAB27B	70.2333	75.9458	44.1626	165.309	161.067	196.312	325.527	-1.45378
FCGR1B	13.8338	8.10088	11.2974	2.43102	6.917	8.05382	23.1084	-1.45327
CAPN6	1235.47	507.318	950.009	380.049	882.412	333.227	1956.17	-1.45253
SLC2A9	69.1692	40.5044	61.6222	39.7066	70.1582	36.2422	144.679	-1.4515
SLC40A1	1988.88	1850.04	2118.78	2383.21	2425.89	1907.75	5775.08	-1.45094
CPM	150.044	151.892	144.812	116.689	165.02	74.4979	365.715	-1.45036
FIS1	1527.04	1610.05	1698.72	1292.49	1389.33	1271.5	4001.77	-1.44988
ZNF563	94.7086	94.1728	82.1629	85.0856	70.1582	61.4104	222.041	-1.4498
LRCH2	85.1313	53.6684	35.9463	83.4649	67.1938	65.4373	177.834	-1.44891
NF2	115.991	66.8323	57.5141	29.9825	46.4427	30.2018	157.74	-1.44772
PSD4	629.972	858.694	643.952	704.184	670.949	699.676	1911.97	-1.44708
PCAT19	39.3732	31.3909	45.1896	22.6895	39.5257	23.1547	91.4288	-1.44617
CCDC68	114.927	119.488	143.785	180.706	215.415	121.814	406.908	-1.44595
RORA-AS1	3.19242	3.03783	1.02704	2.43102	1.97629	6.04037	8.0377	-1.44566
ADGRE4P	14.898	9.11349	20.5407	8.10339	7.90515	8.05382	31.1461	-1.4455
HIST1H2BK	8.51313	19.2396	10.2704	9.72407	10.8696	10.0673	31.1461	-1.44404
HBB	9824.16	14795.3	2903.43	1415.66	4148.23	1720.5	15781	-1.44377
CACNG8	6.38485	25.3153	25.6759	11.3447	4.94072	26.1749	45.212	-1.4421
XK	6.38485	4.05044	9.24333	8.10339	6.917	3.02018	17.0801	-1.44198
SYT17	97.901	126.576	81.1359	77.7925	137.352	58.3902	262.23	-1.44186
SEPSECS	203.251	131.639	176.65	183.947	158.103	144.969	452.12	-1.44182
SHISAL1	91.5162	135.69	36.9733	102.103	72.1345	131.881	258.211	-1.4418
CASC10	138.338	171.131	99.6226	129.654	100.791	155.036	359.687	-1.44152
DBP	329.884	335.174	550.492	269.843	363.637	368.462	1000.69	-1.43703
CFD	92.5803	146.829	124.271	131.275	128.459	142.955	345.621	-1.43611
DUSP10	58.5278	47.5927	65.7303	61.5857	47.4309	53.3566	150.707	-1.43589
CRISPLD2	108.542	91.1349	86.2711	72.1201	81.0278	69.4642	229.074	-1.43436
HMGB1P1	8.51313	11.1387	3.08111	11.3447	4.94072	10.0673	22.1037	-1.43395
CITED4	50.0147	95.1854	58.5411	64.8271	35.5732	77.518	171.806	-1.43345
NAP1L6	78.7465	63.7945	46.2166	91.5683	68.1819	93.6257	198.933	-1.43276
FAM20A	210.7	169.106	176.65	103.723	124.506	46.3095	373.753	-1.43221
ASCL1	1.06414	3.03783	3.08111	3.24136	1.97629	1.00673	6.02827	-1.43174
LINC02447	11.7056	12.1513	6.16222	3.24136	10.8696	5.03364	22.1037	-1.43166
MBOAT2	1607.92	1193.87	1606.29	1253.59	1418.97	1091.29	3673.23	-1.43133
DAPP1	29.796	18.227	26.703	17.8275	19.7629	15.1009	57.2686	-1.43122
FTL	29174.5	31114.5	28056.6	22802.9	25770.8	24846	72694.9	-1.43099
NME5	267.1	111.387	178.704	71.3098	115.613	76.5113	368.729	-1.4308
TNC	59.5919	49.6179	38.0004	55.9134	61.2649	84.5651	156.735	-1.43026
UBASH3A	18.0904	30.3783	10.2704	12.9654	10.8696	18.1211	45.212	-1.42975
SULT2B1	14.898	18.227	13.3515	21.0688	20.751	19.1278	48.2262	-1.42953
TREML2	1.06414	4.05044	6.16222	7.29305	9.88143	14.0942	19.0895	-1.42874
KANSL1L	677.858	290.619	312.219	378.428	365.613	371.483	1075.04	-1.42859
KIAA1147	832.159	834.391	653.195	671.771	604.744	620.144	1890.87	-1.428
CD48	236.239	207.585	248.543	105.344	170.949	83.5584	471.21	-1.42597
LINC02458	4.25657	3.03783	2.05407	1.62068	2.96443	4.02691	8.0377	-1.42499
MT-TD	17.0263	30.3783	11.2974	8.10339	3.95257	10.0673	36.1696	-1.42494
MZB1	6.38485	20.2522	12.3244	17.0171	12.8459	12.0807	36.1696	-1.42351
ITGB5	1687.73	1524.99	1265.31	1463.47	1341.9	1232.23	3805.85	-1.42307
CAMK2B	11.7056	32.4035	4.10815	10.5344	13.834	24.1615	43.2026	-1.42186
VPS36	951.343	798.95	935.63	939.183	961.464	872.833	2437.43	-1.42158
MFSD6	815.132	455.675	378.977	576.961	492.095	547.66	1456.83	-1.42005
USP6	10.6414	12.1513	9.24333	13.7758	1.97629	4.02691	23.1084	-1.42001
RNF112	6.38485	31.3909	6.16222	3.24136	4.94072	11.074	28.1319	-1.41738
HSD17B7	62.7844	68.8575	54.4329	76.9822	59.2886	59.3969	169.796	-1.41617
MAPK8IP1	301.152	317.96	527.897	257.688	339.921	236.581	881.132	-1.41602
ASPHD2	40.4374	38.4792	28.757	31.6032	15.8103	30.2018	82.3864	-1.41566
CRYBG1	160.685	99.2358	106.812	84.2752	94.8618	71.4777	274.286	-1.41456
SLC46A3	702.333	639.97	626.492	542.927	580.04	549.673	1615.58	-1.4125
LYZ	589.534	316.947	366.652	294.963	318.182	229.534	938.401	-1.41203
ITGB7	91.5162	138.728	208.488	95.62	166.008	126.848	366.72	-1.41139
RB1	1159.91	638.957	804.17	1017.79	986.167	932.23	2454.51	-1.41071
TPTE2P3	6.38485	8.10088	5.13518	9.72407	5.92886	1.00673	16.0754	-1.41062
SEMA3D	338.397	185.308	56.487	479.721	165.02	573.835	796.737	-1.41013
ABHD6	441.619	362.515	255.732	387.342	270.751	320.139	902.231	-1.40931
KIAA0319	25.5394	16.2018	21.5678	16.2068	25.6917	24.1615	57.2686	-1.40929
ACAD11	24.4753	12.1513	18.4867	24.3102	21.7392	19.1278	53.2497	-1.40929
PAPSS2	764.054	361.502	550.492	514.565	610.673	606.05	1506.06	-1.4071
CHMP1B2P	14.898	15.1892	10.2704	23.4998	4.94072	22.148	40.1885	-1.40673
COMMD10	403.31	183.283	334.814	195.292	295.455	193.292	709.327	-1.40651
TESMIN	41.5015	44.5549	49.2978	32.4136	32.6087	36.2422	104.49	-1.40576
NUDT7	246.881	229.863	195.137	214.74	249.012	229.534	602.827	-1.4057
CLEC3B	536.327	542.759	509.41	145.861	316.206	189.265	988.637	-1.40509
EDA2R	467.158	337.199	412.869	441.635	430.831	403.698	1100.16	-1.40457
TMEM150B	5.32071	6.07566	8.21629	7.29305	2.96443	2.01346	14.066	-1.40436
GOLGA8N	12.7697	7.08827	31.8381	12.9654	13.834	8.05382	38.1791	-1.40422
RSPH4A	23.4111	21.2648	8.21629	19.4481	14.8222	13.0875	44.2073	-1.40372
ARSEP1	8.51313	9.11349	13.3515	9.72407	15.8103	5.03364	27.1272	-1.40304
SIGLEC11	15.9621	11.1387	15.4055	11.3447	3.95257	6.04037	28.1319	-1.40262
SDS	29.796	27.3405	29.7841	18.6378	10.8696	18.1211	59.278	-1.4024
LACTB2	203.251	138.728	138.65	182.326	178.854	173.157	447.097	-1.40219
SEC11C	572.508	536.684	614.168	540.496	593.874	607.057	1525.15	-1.40115
ANKRD46	450.132	340.237	467.302	519.427	427.866	511.418	1192.59	-1.39738
FRRS1L	759.797	396.943	508.383	469.996	544.467	341.281	1326.22	-1.39732
CACNB2	235.175	460.738	90.3792	436.773	240.119	324.166	784.68	-1.39732
CSNK2A3	3.19242	1.01261	1.02704	3.24136	1.97629	1.00673	5.02356	-1.39559
ID4	3143.47	1937.12	3050.3	1845.95	2085.97	1319.82	5865.51	-1.39493
CEP120	1770.73	1065.27	2179.37	1046.96	1777.67	971.492	3861.11	-1.39459
PLLP	195.802	342.262	204.38	237.429	259.882	318.126	682.199	-1.39364
DHRS4	204.315	186.32	131.461	146.671	137.352	163.09	423.988	-1.39218
ANO2	2033.57	1471.32	1863.04	1347.59	1806.33	1102.37	4209.74	-1.39202
HDHD3	280.933	444.536	385.139	269.032	268.775	300.005	851.996	-1.39158
TPRG1	40.4374	34.4288	30.8111	26.7412	36.5613	24.1615	84.3958	-1.39055
SLC9A1	101.093	116.45	84.217	51.0513	57.3123	45.3028	198.933	-1.39002
ABCA5	417.144	474.914	340.976	417.324	378.459	568.801	1134.32	-1.3896
GPHN	136.21	116.45	107.839	138.568	147.233	159.063	351.649	-1.38946
SLIT1	449.068	501.242	242.381	648.271	388.34	445.98	1167.48	-1.38866
SMIM24	3.19242	8.10088	17.4596	10.5344	11.8577	11.074	27.1272	-1.38735
CCDC151	12.7697	23.29	3.08111	8.10339	11.8577	10.0673	30.1414	-1.38658
ACAT1	3663.84	3048.97	2938.35	3751.87	3525.7	3451.06	8876.63	-1.38591
STPG2	1.06414	3.03783	5.13518	1.62068	1.97629	1.00673	6.02827	-1.38585
EFNA1	422.464	555.923	509.41	490.255	411.068	426.853	1225.75	-1.38499
FAM66B	5.32071	2.02522	3.08111	4.05169	1.97629	2.01346	8.0377	-1.38475
NEBL	4523.67	3135.04	2144.45	5292.32	3815.22	5313.51	10536.4	-1.3839
ZNF503-AS1	7.44899	2.02522	2.05407	1.62068	5.92886	4.02691	10.0471	-1.38356
MT-TI	26.6035	45.5675	12.3244	20.2585	17.7866	16.1076	60.2827	-1.38335
ARFGEF3	258.586	198.472	143.785	378.428	308.301	368.462	719.374	-1.38204
LFNG	223.47	315.934	500.167	177.464	182.807	173.157	683.204	-1.38183
TRBC2	162.814	211.636	163.299	162.068	146.245	165.103	439.059	-1.38143
TBC1D10C	87.2596	195.434	131.461	110.206	82.0159	101.68	307.442	-1.38141
SYDE2	80.8748	52.6557	64.7033	73.7408	58.3005	40.2691	160.754	-1.38017
IL21R	35.1167	24.3027	17.4596	15.3964	11.8577	7.04709	48.2262	-1.37995
RAB43	11.7056	10.1261	25.6759	8.91373	10.8696	16.1076	36.1696	-1.37972
ZBTB38	1300.38	809.076	1141.04	1073.7	1291.5	1147.67	2931.75	-1.37898
SLC9B2	5448.41	4543.58	3245.44	5621.32	4392.3	3192.33	11461.8	-1.37888
CD46	3315.87	2791.77	3915.06	3525.78	4127.48	3460.12	9159.96	-1.37867
KLF3	1739.87	1059.19	1437.85	1568.82	1621.54	1549.35	3889.24	-1.37828
MTCO3P12	8.51313	26.3279	8.21629	10.5344	6.917	9.06055	30.1414	-1.37826
EEF1A1P25	2.12828	6.07566	2.05407	1.62068	2.96443	6.04037	9.04241	-1.37738
COLCA1	114.927	147.841	78.0548	107.775	60.2767	122.821	273.282	-1.37612
KLK1	122.376	154.929	230.056	166.93	251.977	139.935	461.163	-1.37583
RGS18	85.1313	59.744	59.5681	39.7066	58.3005	25.1682	141.664	-1.37542
NDNF	1989.94	2636.84	1066.06	4845.02	3022.73	3284.95	7282.15	-1.37503
CTSS	1198.22	678.449	867.846	549.41	829.052	422.826	1964.21	-1.37438
ECEL1	482.056	42.5296	19.5137	86.7062	57.3123	118.794	348.635	-1.37427
THAP5	397.989	251.127	316.327	356.549	348.815	362.422	877.113	-1.37202
WFDC1	24.4753	17.2144	14.3785	7.29305	8.89329	7.04709	34.1602	-1.36993
SRPRB	1368.49	1542.21	1363.9	1558.28	1262.85	1424.52	3667.2	-1.36875
SSFA2	3864.96	2568.99	5517.24	3642.47	6256.92	3858.79	11062.9	-1.3684
ARHGAP44	143.659	213.661	112.974	260.119	203.558	277.857	521.445	-1.36837
SNX7	313.922	236.951	266.002	291.722	288.538	265.776	715.355	-1.36798
VPS50	441.619	337.199	409.788	452.979	480.238	452.021	1107.19	-1.36794
GAS6-AS1	47.8864	51.6431	45.1896	9.72407	17.7866	10.0673	78.3675	-1.367
SCARNA13	4.25657	8.10088	9.24333	4.86203	4.94072	6.04037	16.0754	-1.36509
RYK	1580.25	1162.48	1543.64	1433.49	1455.54	1223.17	3602.9	-1.36398
CYB561D1	208.572	178.219	147.893	104.534	137.352	115.774	382.795	-1.36394
COL28A1	4.25657	7.08827	5.13518	1.62068	2.96443	7.04709	12.0565	-1.36358
KCNJ8	370.321	265.304	216.705	271.463	257.905	351.348	742.482	-1.36208
ASTE1	139.403	93.1602	110.92	88.3269	86.9566	121.814	274.286	-1.36127
ALDOC	154.301	225.812	212.597	320.894	324.111	510.411	748.51	-1.36125
HIST2H2BE	46.8222	92.1476	50.3248	81.0339	43.4783	52.3498	156.735	-1.36083
MCUB	338.397	248.09	272.165	456.221	346.838	385.577	876.109	-1.36043
NEDD4	1485.54	602.503	1322.82	498.358	1582.02	430.88	2533.88	-1.3602
MAGI3	207.508	108.349	111.947	208.257	192.688	158.056	421.979	-1.35937
MCOLN2	29.796	46.5801	42.1085	12.9654	9.88143	9.06055	64.3016	-1.35916
CD2	153.236	144.803	85.244	90.7579	80.0396	52.3498	259.216	-1.35877
RHPN2	167.07	178.219	172.542	282.808	205.534	346.314	577.709	-1.35776
CCR5	142.595	86.0719	89.3522	102.103	83.9922	72.4844	246.154	-1.35696
NDUFB1P2	7.44899	1.01261	5.13518	1.62068	3.95257	2.01346	9.04241	-1.3568
KRT14	2.12828	5.06305	2.05407	7.29305	1.97629	5.03364	10.0471	-1.35612
CNBP	5577.17	4236.76	4673.02	5216.15	5176.88	5425.26	12926.6	-1.35574
RPL9P18	2.12828	2.02522	1.02704	1.62068	2.96443	2.01346	5.02356	-1.35551
RARRES3	885.366	701.739	598.762	327.377	465.416	385.577	1433.72	-1.35445
MPLKIP	375.642	286.569	364.598	340.342	338.933	345.308	874.099	-1.35423
HMGCLL1	692.756	735.155	284.489	1226.85	763.835	924.176	1971.24	-1.35391
HIBADH	1039.67	878.946	803.143	995.906	944.665	970.486	2399.25	-1.35369
PTENP1	3.19242	1.01261	4.10815	3.24136	3.95257	1.00673	7.03298	-1.3535
NOTCH2NL	2.12828	3.03783	4.10815	1.62068	3.95257	4.02691	8.0377	-1.35338
TIGD2	93.6445	72.908	72.9196	69.6891	86.9566	94.6324	208.98	-1.35334
SYNPO	1683.47	2576.08	1262.23	3095.49	2072.14	3623.21	6094.58	-1.35327
TPT1P5	4.25657	3.03783	2.05407	7.29305	4.94072	2.01346	10.0471	-1.35322
EPSTI1	325.627	345.3	288.597	259.308	267.787	233.561	732.435	-1.35317
PKIB	52.1429	28.3531	36.9733	18.6378	33.5969	26.1749	83.3911	-1.35297
ATP7B	288.382	291.632	191.029	305.498	259.882	311.079	701.289	-1.35276
MYO5C	645.934	659.209	466.275	726.064	537.55	650.346	1568.36	-1.3524
MTHFD1	1114.16	1007.55	897.63	1190.39	1177.87	1070.15	2743.87	-1.35014
CDC14B	880.045	674.399	575.141	636.926	691.7	575.848	1713.03	-1.34928
ESD	2575.22	1775.11	2002.72	2231.67	2228.26	2192.65	5521.9	-1.34906
RPS7P4	2.12828	5.06305	6.16222	5.67237	1.97629	5.03364	11.0518	-1.34875
DBR1	302.216	234.926	273.192	270.653	282.609	227.52	675.166	-1.34824
ELOVL4	145.787	69.8701	74.9737	97.2407	77.0752	98.6593	239.121	-1.34802
ANO7L1	11.7056	8.10088	2.05407	8.10339	4.94072	3.02018	16.0754	-1.34667
PAIP2B	177.712	127.589	92.4333	232.567	187.747	207.386	434.036	-1.34461
GK	45.7581	30.3783	28.757	41.3273	37.5495	58.3902	102.481	-1.34435
ZMAT1	110.671	226.825	95.5144	176.654	88.9329	173.157	368.729	-1.3436
SEC14L5	9.57727	5.06305	3.08111	4.05169	6.917	14.0942	18.0848	-1.34266
TDRD7	475.671	420.233	551.519	533.203	567.194	500.344	1288.04	-1.3422
DDX58	1155.66	970.081	773.359	1047.77	934.784	939.277	2459.53	-1.3421
ECE1	2423.05	1997.88	2708.3	1395.4	1933.8	1356.06	4989.4	-1.34134
SLC16A12-AS1	9.57727	15.1892	17.4596	7.29305	14.8222	7.04709	30.1414	-1.34102
CES4A	95.7727	149.866	127.353	30.7929	42.4902	30.2018	200.942	-1.33934
RPS6KA2	1103.51	1149.31	558.708	1278.71	988.143	1462.78	2757.93	-1.339
IL18R1	166.006	85.0593	176.65	80.2235	119.565	42.2826	282.324	-1.33861
SRP14-AS1	35.1167	41.517	30.8111	29.1722	23.7154	35.2355	82.3864	-1.33777
ENPP6	24784.9	13049.5	20373.3	14693.9	21990.1	13035.1	45464.2	-1.33771
ST7	707.654	660.222	602.871	578.582	559.289	618.131	1569.36	-1.33722
UBAC2-AS1	7.44899	14.1765	7.18926	11.3447	21.7392	12.0807	31.1461	-1.33689
MYCT1	76.6182	50.6305	91.4063	71.3098	73.1226	52.3498	174.82	-1.3362
STARD4	384.155	227.837	332.76	280.377	329.052	330.207	792.718	-1.33575
RASL10A	5.32071	22.2774	14.3785	9.72407	8.89329	11.074	30.1414	-1.33538
PSMB8-AS1	123.44	113.412	144.812	77.7925	84.9803	77.518	261.225	-1.33344
TIFA	268.164	201.509	259.84	248.774	310.277	325.173	677.176	-1.33216
NLRC3	90.452	73.9206	70.8655	53.4824	38.5376	65.4373	164.773	-1.33203
PCTP	753.412	740.218	705.574	679.874	635.376	663.434	1751.21	-1.33054
FSIP1	14.898	5.06305	8.21629	5.67237	12.8459	6.04037	22.1037	-1.33046
MRPS28	95.7727	83.0341	62.6492	72.1201	76.087	63.4239	189.891	-1.33034
DNAH12	11.7056	8.10088	4.10815	6.48271	4.94072	3.02018	16.0754	-1.33028
PRR18	24.4753	5.06305	9.24333	12.1551	4.94072	16.1076	30.1414	-1.32901
IKZF3	15.9621	26.3279	13.3515	25.9308	10.8696	25.1682	49.2309	-1.32859
TBX21	22.347	48.6053	22.5948	12.9654	9.88143	18.1211	56.2639	-1.32748
HLA-C	5488.84	5076.22	4680.21	3484.46	4177.87	3213.48	10922.2	-1.32702
PITRM1-AS1	10.6414	10.1261	6.16222	12.1551	7.90515	13.0875	25.1178	-1.32685
CCDC187	6.38485	5.06305	4.10815	7.29305	1.97629	4.02691	12.0565	-1.32609
GPR27	239.432	107.337	184.867	106.965	119.565	102.686	359.687	-1.32594
IMMP2L	164.942	135.69	120.163	133.706	137.352	144.969	349.64	-1.32591
KTN1	4044.8	2768.48	3077	3729.18	3744.08	3708.79	8801.28	-1.3254
DLEU2	24.4753	36.454	21.5678	24.3102	22.7273	22.148	63.2969	-1.32411
APLF	75.5541	54.681	42.1085	62.3961	35.5732	57.3835	136.641	-1.32299
MTCO1P12	158.557	167.081	90.3792	143.43	117.589	115.774	330.55	-1.32286
AP1S1	716.167	851.605	719.953	751.994	691.7	711.757	1851.68	-1.32221
AKAP9	1604.73	1146.28	1317.69	1306.27	1357.71	1355.06	3369.8	-1.32189
LAP3	1214.19	945.778	932.549	999.958	1043.48	779.207	2463.55	-1.32129
RPL39L	55.3354	100.248	44.1626	86.7062	71.1463	74.4979	179.843	-1.32035
HLA-G	186.225	173.156	147.893	146.671	186.759	134.902	405.904	-1.3198
GOLGA2P10	31.9242	53.6684	32.8652	39.7066	28.6562	40.2691	94.4429	-1.31922
NKD1	70.2333	37.4666	40.0544	27.5515	38.5376	30.2018	101.476	-1.31895
SIGLEC1	229.855	249.102	215.678	93.189	70.1582	65.4373	383.8	-1.31833
SERPINI1	63.8485	59.744	73.9466	47.81	70.1582	66.444	158.744	-1.31828
HCG4	47.8864	28.3531	28.757	37.2756	38.5376	39.2624	91.4288	-1.31771
GRIN1	1.06414	4.05044	4.10815	1.62068	7.90515	3.02018	9.04241	-1.31748
MIA2	21.2828	24.3027	33.8922	29.9825	38.5376	26.1749	72.3393	-1.31729
FAM86JP	9.57727	8.10088	13.3515	5.67237	9.88143	9.06055	23.1084	-1.31715
DHODH	239.432	290.619	293.732	218.791	247.036	246.648	637.992	-1.31715
SCP2	2715.69	2162.94	2420.73	2396.98	2659.09	2624.54	6216.15	-1.31602
PCDHA13	2.12828	2.02522	4.10815	1.62068	8.89329	3.02018	9.04241	-1.31569
PCLO	74.4899	63.7945	29.7841	85.0856	68.1819	83.5584	167.787	-1.31405
FDXR	438.426	536.684	386.166	443.255	411.068	490.276	1121.26	-1.31399
HS3ST3B1	118.12	98.2232	311.192	115.068	261.858	133.895	430.017	-1.31313
FOXN3-AS1	14.898	31.3909	35.9463	18.6378	20.751	19.1278	58.2733	-1.31272
GPR171	15.9621	13.1639	9.24333	25.9308	13.834	14.0942	38.1791	-1.31253
ODAM	7.44899	6.07566	8.21629	3.24136	10.8696	3.02018	16.0754	-1.31108
FBLN7	36.1808	32.4035	33.8922	31.6032	20.751	20.1346	72.3393	-1.31074
CABCOCO1	98.9652	32.4035	54.4329	14.5861	16.7984	16.1076	96.4523	-1.3107
EIF2A	1908.01	1584.74	1667.91	1961.02	2060.28	1976.21	4611.63	-1.31021
MATK	117.056	128.602	65.7303	72.9305	43.4783	90.6055	214.004	-1.30853
CLYBL	305.409	326.061	260.867	307.118	309.289	316.113	752.529	-1.307
NIPSNAP3A	943.894	564.024	735.358	819.252	778.657	728.871	1883.83	-1.30642
MIR29B2CHG	189.417	281.506	179.731	146.671	103.755	169.13	441.069	-1.30614
RPS3AP49	2.12828	9.11349	4.10815	4.05169	2.96443	2.01346	10.0471	-1.30608
TENT5C	81.9389	74.9332	53.4059	65.6374	49.4072	91.6122	171.806	-1.30592
KLHDC7B	18.0904	11.1387	14.3785	12.1551	9.88143	22.148	36.1696	-1.30565
GLS	2795.5	1852.06	2421.75	2053.4	2330.04	1862.45	5484.72	-1.30538
SCD	5266.44	6354.13	6907.85	8831.07	7911.08	10665.3	18916.7	-1.305
PGF	1788.82	2160.91	2280.02	1042.91	1374.51	827.53	3901.3	-1.30484
HSP90B2P	4.25657	8.10088	10.2704	4.86203	12.8459	6.04037	19.0895	-1.30436
N4BP2L2	1602.6	1546.26	1793.21	1407.56	1523.72	1448.68	3831.97	-1.30241
NUDT16	1475.96	1173.62	1152.34	1012.11	1211.46	911.089	2850.37	-1.30189
CPT2	346.91	369.603	376.922	357.359	362.649	364.435	894.194	-1.3007
GCLC	1204.61	921.476	1155.42	1179.85	1464.43	1216.13	2931.75	-1.30041
SELP	57.4636	27.3405	31.8381	17.0171	22.7273	27.1817	75.3534	-1.30039
EBPL	297.96	397.956	355.355	374.377	357.708	319.133	863.048	-1.30038
LGSN	12.7697	23.29	4.10815	10.5344	7.90515	5.03364	26.1225	-1.3003
GSAP	795.978	684.525	789.791	577.772	645.258	521.485	1647.73	-1.30011
PDE1A	1430.21	1198.93	1356.72	1723.59	1690.71	1608.75	3697.34	-1.3001
GAS1RR	67.0409	42.5296	67.7844	83.4649	78.0633	77.518	170.801	-1.2993
RBM47	205.379	207.585	161.245	200.964	213.439	238.594	503.361	-1.29925
LPAR6	1242.92	797.937	1037.31	933.51	803.361	753.032	2283.71	-1.29917
FBXO3	1710.08	751.357	935.63	881.649	1000.99	858.739	2516.8	-1.29868
MPP5	545.905	397.956	490.924	503.22	496.048	518.465	1209.67	-1.29763
SMIM14	1564.29	855.656	1060.93	1348.4	1335.97	1263.44	3038.25	-1.29509
BID	316.05	330.111	314.273	334.67	265.811	284.904	754.539	-1.29437
LRRN3	15.9621	27.3405	10.2704	52.672	38.5376	59.3969	83.3911	-1.29309
ACADM	1019.45	854.643	893.522	1079.37	1153.16	1075.19	2480.63	-1.29271
FUT7	6.38485	2.02522	6.16222	4.05169	2.96443	3.02018	10.0471	-1.29258
MXI1	3167.95	3071.25	2277.97	3580.08	2924.9	3365.49	7507.21	-1.29257
DTX3L	1329.11	1116.91	1166.71	1154.73	1123.52	1050.02	2833.29	-1.2923
SAMSN1	103.222	61.7692	77.0277	76.9822	88.9329	79.5315	198.933	-1.29195
SNHG28	60.6561	104.299	91.4063	66.4478	69.17	90.6055	196.924	-1.29182
TMEM229B	134.082	95.1854	125.298	46.9996	73.1226	52.3498	215.008	-1.29145
PTMAP5	3.19242	6.07566	6.16222	10.5344	4.94072	6.04037	15.0707	-1.2913
C10orf82	197.93	107.337	246.489	86.7062	144.269	62.4171	344.616	-1.29075
GPALPP1	404.374	355.426	352.274	416.514	445.653	398.664	967.538	-1.2907
MOCOS	204.315	183.283	181.785	216.36	219.368	233.561	504.365	-1.28871
FAM13B	1314.21	811.101	1155.42	722.822	1073.12	589.942	2306.82	-1.28838
DNAH7	30.8601	15.1892	13.3515	17.8275	19.7629	14.0942	45.212	-1.28807
ARPC1A	1518.53	1271.84	1425.53	1247.11	1385.38	1413.45	3361.77	-1.28772
CYP4X1	2149.57	1697.14	1628.88	1935.9	2112.65	1715.46	4572.44	-1.28741
CA13	79.8106	81.0088	57.5141	79.4132	54.3479	70.4709	171.806	-1.28657
SNX4	975.818	584.276	726.115	984.562	925.89	892.968	2068.7	-1.28613
AZIN1-AS1	24.4753	23.29	31.8381	14.5861	21.7392	15.1009	53.2497	-1.28592
EPB41L4B	1240.79	987.295	1028.06	1081.8	1118.58	822.497	2549.96	-1.2849
RAB3IP	279.869	154.929	174.596	281.188	231.226	273.83	566.658	-1.28459
TLR3	306.473	121.513	192.056	102.913	158.103	106.713	400.88	-1.28396
TRIM4	1024.77	770.597	980.82	808.718	860.673	892.968	2166.16	-1.28366
ADIRF	12682.4	20316	23715.3	15976.6	20416	13327.1	43185.5	-1.28363
MYO6	1296.12	881.984	856.549	1119.08	1014.82	1102.37	2543.93	-1.28334
COMMD2	1000.29	730.092	782.602	843.563	808.301	750.012	1993.35	-1.28301
CXorf21	38.3091	19.2396	41.0815	21.8791	29.6443	16.1076	67.3157	-1.28053
EEF1A2	357.552	464.788	369.733	440.824	431.819	301.012	957.49	-1.28001
UFM1	1149.27	886.034	1029.09	986.182	1189.72	1112.43	2569.05	-1.27882
PLPP2	26.6035	25.3153	21.5678	23.4998	14.8222	20.1346	53.2497	-1.27589
KLF15	454.388	538.709	234.164	430.29	363.637	215.44	902.231	-1.27521
SC5D	1241.85	651.109	912.009	1249.54	1161.07	1159.75	2571.06	-1.27482
RAB37	144.723	141.765	115.028	81.8442	116.601	70.4709	270.268	-1.27426
INSIG1	1082.23	754.395	1046.55	1478.87	1167	1644.99	2890.56	-1.27352
PPP1R14A	24.4753	24.3027	45.1896	19.4481	33.5969	15.1009	65.3063	-1.27325
KRT16	1.06414	4.05044	2.05407	4.86203	6.917	1.00673	8.0377	-1.27311
ANXA9	195.802	241.001	251.624	256.877	288.538	264.769	602.827	-1.27115
LINC01936	11.7056	22.2774	10.2704	9.72407	7.90515	8.05382	28.1319	-1.27113
ELMO3	112.799	208.598	101.677	65.6374	49.4072	74.4979	246.154	-1.26954
TAPBPL	541.648	363.527	537.14	186.378	394.269	195.305	891.179	-1.26932
IL6R	313.922	350.363	480.653	256.877	436.759	205.372	820.85	-1.26879
GIPR	23.4111	61.7692	19.5137	17.0171	20.751	25.1682	67.3157	-1.26869
TNFRSF14-AS1	27.6677	29.3657	30.8111	15.3964	7.90515	14.0942	50.2356	-1.26705
NEK11	216.021	126.576	154.055	128.844	160.079	119.801	362.701	-1.26523
ACAT2	827.902	759.458	726.115	943.234	840.91	1048	2060.66	-1.26473
SLC25A20	623.587	818.189	625.465	737.408	690.712	684.575	1673.85	-1.26465
DNAJA1	5318.58	3770.96	4855.83	4740.48	4926.88	4252.42	11157.3	-1.26449
IGSF1	157.493	189.358	60.5952	199.343	91.8973	172.15	348.635	-1.26428
HLA-H	709.782	574.15	581.303	363.842	485.178	361.415	1230.77	-1.26362
HACD1	91.5162	90.1223	58.5411	85.0856	61.2649	55.37	176.829	-1.2636
PODXL	3984.15	6278.19	4505.61	6968.1	6672.93	7235.35	14261.9	-1.26345
ADGRA1	6.38485	15.1892	4.10815	8.10339	7.90515	16.1076	23.1084	-1.26235
LINC00683	8.51313	7.08827	3.08111	4.05169	6.917	3.02018	13.0613	-1.26223
UCHL3	92.5803	82.0215	73.9466	77.7925	77.0752	69.4642	188.886	-1.261
UBA5	993.908	710.853	877.089	806.287	779.645	776.187	1974.26	-1.2606
LINC00545	4.25657	6.07566	5.13518	3.24136	4.94072	4.02691	11.0518	-1.26059
MT-TV	14.898	21.2648	6.16222	4.05169	1.97629	7.04709	22.1037	-1.25936
EML6	8.51313	17.2144	10.2704	15.3964	24.7036	17.1144	37.1743	-1.25875
PIP4P2	333.076	195.434	261.894	237.429	279.645	300.005	641.006	-1.25857
HLA-DOB	24.4753	36.454	30.8111	11.3447	10.8696	12.0807	50.2356	-1.25792
CABYR	15.9621	13.1639	3.08111	17.8275	4.94072	8.05382	25.1178	-1.25765
TNFAIP8L1	172.391	258.216	302.976	204.205	171.937	186.245	516.422	-1.25755
RBM48	184.096	151.892	159.191	138.568	175.89	135.908	376.767	-1.25749
RPS27AP11	1.06414	4.05044	7.18926	2.43102	3.95257	4.02691	9.04241	-1.25614
RPS27L	2417.73	2180.15	2314.94	2240.59	2364.63	2429.23	5549.02	-1.25529
HIST1H2AG	2.12828	9.11349	3.08111	8.10339	7.90515	5.03364	14.066	-1.25485
PSMC2	1831.39	1330.57	1670.99	1465.9	1643.28	1414.45	3719.44	-1.25407
TRIM61	10.6414	7.08827	11.2974	10.5344	3.95257	7.04709	20.0942	-1.25371
GYG1	1579.19	971.093	1271.47	994.286	1235.18	956.391	2783.05	-1.25271
ETFDH	605.497	595.415	604.925	690.409	652.175	674.508	1518.12	-1.25257
ACBD4	366.065	603.516	400.544	350.877	324.111	394.637	968.542	-1.25212
CAV2	883.238	882.996	857.576	1352.46	1277.67	1453.71	2660.48	-1.25084
SERINC2	439.49	483.015	443.68	442.445	409.091	444.974	1055.95	-1.25062
DNAJC27-AS1	31.9242	43.5423	35.9463	34.0342	28.6562	41.2758	85.4005	-1.2504
CEP126	279.869	210.623	275.246	179.085	196.641	159.063	515.417	-1.24968
KRT80	4.25657	7.08827	5.13518	17.8275	7.90515	16.1076	23.1084	-1.24938
AADAT	168.134	161.005	110.92	213.929	147.233	253.695	417.96	-1.24927
IDH2	882.173	790.849	834.981	859.769	833.005	835.584	1995.36	-1.24923
NLRC5	294.767	386.817	338.922	185.568	209.486	219.467	647.034	-1.24756
GCOM1	7.44899	5.06305	5.13518	4.05169	10.8696	8.05382	16.0754	-1.24754
STXBP2	135.146	142.778	130.434	97.2407	97.8262	69.4642	266.249	-1.24737
LINC02021	10.6414	17.2144	14.3785	9.72407	2.96443	6.04037	24.1131	-1.24684
FAM96A	807.683	695.663	783.629	762.529	772.728	629.205	1760.26	-1.24648
C8orf88	418.208	217.711	207.461	232.567	241.107	172.15	588.761	-1.24617
MAFA	28.7318	15.1892	9.24333	17.0171	7.90515	31.2086	43.2026	-1.24592
NEK7	1321.66	926.539	1151.31	1259.27	1203.56	1353.04	2851.37	-1.24554
WBP4	268.164	258.216	273.192	270.653	260.87	270.81	632.969	-1.24538
DSC3	475.671	90.1223	47.2437	6.48271	73.1226	10.0673	277.3	-1.24348
ITM2B	17476.4	10877.5	14577.8	13616.1	15575.1	13638.1	33820.6	-1.24254
RASSF9	171.327	108.349	188.975	255.257	347.826	238.594	516.422	-1.24166
HLA-DRB9	1.06414	2.02522	3.08111	1.62068	3.95257	1.00673	5.02356	-1.2412
KLHL3	650.191	560.986	954.117	400.307	605.732	378.53	1398.56	-1.24114
YEATS2-AS1	1.06414	4.05044	2.05407	1.62068	2.96443	1.00673	5.02356	-1.24006
RPS21P4	1.06414	1.01261	2.05407	1.62068	1.97629	5.03364	5.02356	-1.23995
ARL6	115.991	91.1349	99.6226	89.1373	85.9685	102.686	230.079	-1.23979
SLC30A10	180.904	81.0088	76.0007	93.189	79.0515	107.72	243.14	-1.23944
RNF175	31.9242	26.3279	46.2166	8.10339	31.6206	9.06055	60.2827	-1.23886
PTGES3P2	20.2187	18.227	17.4596	10.5344	9.88143	13.0875	35.1649	-1.23869
PPARG	51.0788	78.9836	57.5141	47.81	39.5257	24.1615	117.551	-1.23775
S100A12	2.12828	19.2396	6.16222	2.43102	5.92886	5.03364	16.0754	-1.23688
TRPV4	167.07	120.501	105.785	91.5683	85.9685	94.6324	261.225	-1.23576
ERO1B	311.793	231.888	283.462	273.084	323.123	281.884	669.138	-1.23537
UGDH-AS1	17.0263	24.3027	18.4867	17.8275	26.6799	21.1413	49.2309	-1.23532
SLC43A1	326.691	467.826	332.76	260.119	317.194	285.911	780.661	-1.2346
PDXP	1.06414	8.10088	6.16222	4.86203	2.96443	5.03364	11.0518	-1.2342
FAM124A	171.327	119.488	154.055	104.534	166.996	80.5382	312.465	-1.23419
BET1	350.103	305.808	376.922	361.411	361.66	359.402	828.887	-1.23334
LCN2	21.2828	17.2144	27.73	32.4136	33.5969	75.5046	81.3817	-1.23294
FNDC3A	2529.46	1378.16	1649.42	1882.42	1935.77	1692.31	4335.33	-1.23284
GCLM	456.517	242.014	490.924	354.118	463.439	328.193	914.288	-1.23213
LINC00239	1.06414	3.03783	2.05407	3.24136	1.97629	4.02691	6.02827	-1.23179
PRRG2	17.0263	20.2522	8.21629	10.5344	7.90515	13.0875	30.1414	-1.23144
MRPL3	1228.02	1101.72	1065.04	1239.82	1176.88	1213.11	2747.89	-1.23087
C11orf54	891.751	782.748	865.792	976.458	948.618	891.961	2092.81	-1.22889
PMPCB	1590.89	1343.73	1456.34	1478.87	1486.17	1383.24	3413.01	-1.2285
FAM186B	22.347	12.1513	9.24333	12.1551	13.834	10.0673	31.1461	-1.22766
PSMB10	353.295	275.43	345.084	210.688	268.775	189.265	641.006	-1.22745
P2RY12	81.9389	24.3027	74.9737	26.7412	52.3716	10.0673	105.495	-1.22706
SLC2A13	83.003	67.8449	67.7844	94.8096	72.1345	98.6593	188.886	-1.22677
B3GAT1	31.9242	30.3783	23.6218	18.6378	24.7036	20.1346	58.2733	-1.22669
PRKAA2	108.542	57.7188	60.5952	118.309	114.625	96.6459	217.018	-1.22656
MEFV	5.32071	14.1765	7.18926	2.43102	4.94072	2.01346	14.066	-1.2263
MAT2B	1219.51	893.122	1240.66	1183.9	1214.43	1110.42	2675.55	-1.22616
LMO7	560.803	418.208	615.195	520.237	688.736	502.357	1288.04	-1.22526
MICB	64.9126	65.8197	69.8385	47.81	57.3123	50.3364	138.65	-1.22442
USP18	51.0788	43.5423	45.1896	40.5169	52.3716	46.3095	108.509	-1.22247
HFE	620.395	512.381	532.005	512.134	538.538	447.994	1229.77	-1.22185
CBR1	1527.04	1443.98	1504.61	1412.42	1417	1339.95	3358.75	-1.22102
NECAB1	7041.43	4405.87	2845.92	5826.34	4084.98	4474.91	11128.2	-1.21916
CYP4Z1	30.8601	112.4	42.1085	41.3273	37.5495	49.3297	121.57	-1.21794
CHAC2	11.7056	12.1513	9.24333	21.0688	14.8222	19.1278	34.1602	-1.21783
RAG1	13.8338	13.1639	14.3785	23.4998	15.8103	28.1884	42.1979	-1.21754
C8orf48	7.44899	10.1261	8.21629	8.91373	4.94072	7.04709	18.0848	-1.21654
AQP5	11.7056	32.4035	22.5948	21.8791	15.8103	20.1346	48.2262	-1.21638
UNC5B-AS1	5.32071	10.1261	7.18926	5.67237	1.97629	6.04037	14.066	-1.2162
PRTFDC1	241.56	141.765	153.028	191.24	187.747	127.854	403.894	-1.216
TOB2P1	3.19242	7.08827	1.02704	4.05169	2.96443	5.03364	9.04241	-1.21586
CDADC1	176.648	188.346	167.407	138.568	136.364	166.11	376.767	-1.21554
RPS7P1	34.0525	43.5423	21.5678	64.0168	37.5495	38.2557	92.4335	-1.21453
KCNK15-AS1	13.8338	22.2774	12.3244	14.5861	14.8222	13.0875	35.1649	-1.21432
FCGR2B	92.5803	62.7819	60.5952	98.8613	92.8855	57.3835	179.843	-1.2142
ANKIB1	1173.75	741.231	974.658	1099.63	1213.44	961.425	2383.18	-1.21395
RNF180	225.598	81.0088	161.245	91.5683	137.352	116.78	314.475	-1.21367
RAP1GAP	69.1692	98.2232	103.731	52.672	89.9211	85.5719	192.905	-1.21298
EVI2A	153.236	77.971	95.5144	62.3961	86.9566	49.3297	202.952	-1.21267
BCAR3	142.595	121.513	129.407	121.551	122.53	116.78	291.366	-1.21251
DECR1	1512.15	1554.36	1494.34	1537.21	1536.56	1558.41	3549.65	-1.2121
RAB39A	7.44899	1.01261	7.18926	3.24136	7.90515	7.04709	13.0613	-1.21134
FNDC11	1.06414	7.08827	6.16222	9.72407	3.95257	11.074	15.0707	-1.21082
HYDIN	34.0525	16.2018	10.2704	14.5861	11.8577	12.0807	38.1791	-1.2096
KANK1	618.266	465.801	454.977	505.651	517.787	508.398	1183.55	-1.20943
KDR	289.447	340.237	467.302	305.498	300.396	280.877	763.581	-1.20758
ITFG2-AS1	8.51313	10.1261	10.2704	8.10339	4.94072	5.03364	18.0848	-1.20747
SMYD2	476.735	391.88	442.653	435.962	515.811	375.509	1014.76	-1.20635
GLT1D1	293.703	374.666	367.679	412.462	445.653	363.429	868.071	-1.20606
ARMT1	904.52	573.138	667.574	811.959	751.977	796.322	1732.12	-1.20582
CREG1	4576.87	3021.63	3818.52	3279.44	3409.09	3040.32	8129.12	-1.20576
CRIM1	7640.54	4220.56	3709.66	5387.94	4938.74	4482.96	11678.8	-1.20571
ERICH6-AS1	72.3616	83.0341	64.7033	89.1373	52.3716	77.518	168.792	-1.20557
PADI1	10.6414	6.07566	2.05407	2.43102	1.97629	3.02018	10.0471	-1.20225
NR3C2	640.613	293.657	339.949	392.204	390.317	534.572	993.66	-1.2021
S100A1	15.9621	13.1639	11.2974	14.5861	7.90515	13.0875	29.1366	-1.20176
HSH2D	39.3732	43.5423	26.703	31.6032	18.7747	39.2624	76.3581	-1.20117
GRM7	10.6414	11.1387	2.05407	12.9654	2.96443	10.0673	19.0895	-1.20069
TRIM21	852.377	724.017	767.196	661.236	687.748	708.736	1685.91	-1.20055
LINGO2	458.645	338.212	485.788	304.687	388.34	146.982	812.812	-1.20009
IGSF6	128.761	90.1223	143.785	119.93	122.53	57.3835	253.187	-1.19722
SEC14L6	90.452	81.0088	95.5144	84.2752	100.791	84.5651	204.961	-1.19645
ZDHHC2	599.112	470.864	347.138	800.615	640.317	649.339	1337.27	-1.19386
NMI	511.852	356.439	440.599	333.86	396.246	285.911	886.156	-1.19342
CDK6	762.99	657.184	386.166	711.477	581.028	817.463	1492	-1.19271
MT-TF	10.6414	5.06305	4.10815	2.43102	1.97629	10.0673	13.0613	-1.19259
CLN5	1570.67	1233.36	1580.61	1234.15	1500.99	1158.74	3151.78	-1.19176
ZNF165	19.1545	28.3531	27.73	31.6032	30.6324	26.1749	62.2921	-1.19149
IL27RA	87.2596	130.627	70.8655	128.844	66.2056	133.895	235.103	-1.19136
TTC30B	133.018	84.0467	122.217	87.5166	100.791	100.673	239.121	-1.19134
WDR93	4.25657	7.08827	1.02704	5.67237	3.95257	7.04709	11.0518	-1.19101
TLR1	207.508	181.257	176.65	192.861	203.558	176.177	433.031	-1.19099
COG6	679.986	463.776	604.925	700.943	701.582	735.918	1478.94	-1.19082
C1orf115	934.316	1815.61	465.248	2020.98	1409.09	2048.69	3306.51	-1.19026
CHRD	208.572	316.947	225.948	272.274	239.131	274.837	584.742	-1.19005
TENT5A	404.374	269.354	217.732	158.016	176.878	172.15	531.493	-1.1892
SKP1	6325.26	3602.87	6173.52	3024.99	5331.03	2946.69	10414.8	-1.1892
NDFIP2	886.43	617.692	688.115	952.958	900.199	1029.88	1928.04	-1.18861
MCIDAS	9.57727	7.08827	2.05407	4.05169	4.94072	4.02691	12.0565	-1.18852
DCAF11	1116.28	1234.37	1012.66	961.872	919.962	1002.7	2373.13	-1.18839
HAP1	6.38485	22.2774	26.703	28.3619	17.7866	28.1884	49.2309	-1.1874
GALNT5	80.8748	81.0088	80.1089	109.396	75.0989	84.5651	193.909	-1.18687
PPP1R3D	268.164	193.409	235.191	252.826	263.834	253.695	556.61	-1.18672
DCAF4L1	2.12828	2.02522	1.02704	2.43102	1.97629	1.00673	4.01885	-1.18649
PTCHD4	87.2596	44.5549	48.2707	47.81	98.8143	52.3498	143.674	-1.18534
SORL1	1500.44	870.845	948.982	906.769	1087.95	857.732	2338.97	-1.18493
RPSAP18	4.25657	17.2144	7.18926	6.48271	6.917	3.02018	17.0801	-1.18479
NABP1	138.338	102.274	124.271	105.344	95.8499	107.72	255.197	-1.18426
EEF1A1P7	5.32071	7.08827	1.02704	9.72407	5.92886	8.05382	14.066	-1.18409
KIAA0895	180.904	133.665	89.3522	210.688	141.305	197.319	360.692	-1.1829
CD6	57.4636	82.0215	39.0274	40.5169	35.5732	40.2691	111.523	-1.18222
OAS3	1983.56	1758.9	1191.36	1754.38	1506.92	1441.63	3643.09	-1.18157
CYP27A1	2832.74	3157.32	3295.76	2498.27	2849.81	2828.91	6593.92	-1.17989
NAT1	135.146	65.8197	82.1629	94.8096	90.9092	100.673	215.008	-1.17961
ENKUR	1345.07	441.498	2264.62	287.67	1391.31	162.083	2224.43	-1.17958
EIF5	2680.57	2417.1	2119.8	2397.79	2304.35	2373.86	5394.3	-1.17911
MT-CO1	141051	147031	79418.7	117506	116378	95710.6	262970	-1.17851
DNM1P51	2.12828	7.08827	2.05407	4.05169	2.96443	3.02018	8.0377	-1.17849
LINC02453	13.8338	22.2774	16.4326	21.8791	25.6917	17.1144	44.2073	-1.17799
CXCR2	40.4374	57.7188	33.8922	23.4998	43.4783	22.148	83.3911	-1.17774
COBL	323.499	281.506	71.8926	462.703	267.787	500.344	718.369	-1.1759
L3HYPDH	106.414	186.32	126.326	119.93	99.8025	121.814	286.343	-1.17556
RPL9P9	1515.34	1798.4	1296.12	1958.59	1577.08	1706.4	3706.38	-1.17457
PRKAR2B	225.598	143.791	80.1089	170.981	117.589	173.157	342.607	-1.17371
LINC01132	5.32071	6.07566	5.13518	3.24136	4.94072	2.01346	10.0471	-1.17344
DACT2	274.549	202.522	366.652	131.275	173.913	182.218	500.347	-1.17331
SLC16A13	69.1692	70.8827	81.1359	84.2752	78.0633	89.5988	177.834	-1.17327
CYP51A1	50.0147	22.2774	26.703	33.2239	38.5376	35.2355	77.3628	-1.17209
C11orf53	3.19242	4.05044	1.02704	2.43102	2.96443	13.0875	10.0471	-1.17205
MPP6	334.14	214.673	121.19	200.154	132.411	118.794	420.974	-1.17151
UBE2U	9.57727	3.03783	5.13518	4.05169	2.96443	2.01346	10.0471	-1.1706
ASTN1	4.25657	9.11349	5.13518	19.4481	8.89329	12.0807	22.1037	-1.17031
OR7E38P	10.6414	25.3153	17.4596	11.3447	9.88143	11.074	32.1508	-1.17024
WDR63	9.57727	10.1261	7.18926	5.67237	2.96443	2.01346	14.066	-1.16863
MRPS31	327.756	300.745	293.732	245.533	256.917	283.897	640.001	-1.16831
BRI3	523.558	645.033	509.41	477.29	451.582	486.25	1158.43	-1.16807
SHANK2	88.3238	83.0341	50.3248	141.809	135.376	172.15	251.178	-1.16732
PPARA	593.791	529.595	482.707	633.685	578.064	614.104	1284.02	-1.16661
MPC2	6343.35	4832.18	4538.47	5315.82	4909.1	4373.23	11340.2	-1.16651
TRPC3	418.208	267.329	119.136	314.411	176.878	414.772	640.001	-1.16649
RPS6KA6	78.7465	64.8071	52.3789	111.016	74.1108	83.5584	173.815	-1.16647
ALDH2	10661.6	9442.59	14148.5	6751.74	10600.8	5930.63	21502.8	-1.16503
C2orf15	40.4374	27.3405	38.0004	42.948	23.7154	21.1413	72.3393	-1.16486
STK33	292.639	176.194	155.083	193.671	176.878	183.224	440.064	-1.16479
AKAP3	5.32071	7.08827	5.13518	11.3447	13.834	19.1278	23.1084	-1.16459
RNASEH2B	430.977	307.834	348.165	294.153	285.573	321.146	742.482	-1.16418
AEN	605.497	895.148	713.79	791.701	666.997	797.328	1668.83	-1.16337
PHYHIP	104.286	103.286	132.488	102.103	95.8499	124.834	247.159	-1.16173
AKR1A1	1596.21	1673.85	1463.53	1685.5	1457.51	1519.15	3501.42	-1.16089
EDARADD	15.9621	14.1765	5.13518	8.10339	7.90515	8.05382	22.1037	-1.16034
CCDC13	8.51313	6.07566	3.08111	5.67237	1.97629	7.04709	12.0565	-1.16031
FPGT	186.225	155.942	159.191	157.206	161.067	148.996	360.692	-1.15979
PMEL	69.1692	75.9458	82.1629	70.4995	78.0633	61.4104	162.763	-1.15928
KBTBD6	337.333	280.493	301.949	388.152	320.158	350.341	736.454	-1.15928
TDRKH-AS1	18.0904	27.3405	15.4055	14.5861	16.7984	21.1413	42.1979	-1.15927
NMNAT3	75.5541	87.0845	42.1085	68.8788	66.2056	70.4709	152.716	-1.15913
HNRNPKP1	1.06414	4.05044	2.05407	4.05169	2.96443	2.01346	6.02827	-1.15894
NDUFAF4P3	7.44899	3.03783	5.13518	2.43102	5.92886	3.02018	10.0471	-1.15867
FLRT3	2070.82	1089.57	1041.42	1418.09	1378.46	1309.75	3090.49	-1.15828
H3F3C	3.19242	3.03783	2.05407	1.62068	2.96443	6.04037	7.03298	-1.15804
HPGDS	70.2333	110.375	64.7033	63.2064	74.1108	60.4037	164.773	-1.15803
TIGIT	46.8222	53.6684	24.6489	26.7412	11.8577	44.296	77.3628	-1.15785
CASD1	389.476	196.446	332.76	327.377	325.099	339.267	710.331	-1.15763
HLA-F	1287.61	1321.46	1038.33	803.046	881.424	698.669	2240.51	-1.1565
CLSTN2	137.274	55.6936	90.3792	53.4824	100.791	73.4911	189.891	-1.15649
CCDC126	193.674	144.803	127.353	267.412	182.807	257.722	436.045	-1.15636
IGSF9	186.225	353.401	327.625	224.464	303.36	222.487	600.818	-1.15614
GPR75	7.44899	14.1765	6.16222	6.48271	1.97629	7.04709	16.0754	-1.15565
TSPAN33	598.048	571.112	572.059	454.6	447.629	370.476	1118.24	-1.15455
DAAM1	411.823	199.484	258.813	231.757	280.633	204.366	588.761	-1.15453
PODXL2	3.19242	19.2396	4.10815	2.43102	5.92886	3.02018	14.066	-1.1542
ACOT2	148.98	137.715	163.299	163.688	163.044	161.076	347.63	-1.15323
ARMC8	659.768	547.822	583.357	633.685	653.163	639.272	1377.46	-1.15281
SSPN	368.193	135.69	186.921	130.465	147.233	110.74	399.875	-1.15257
TRAF6	179.84	143.791	164.326	183.947	153.162	170.137	368.729	-1.15253
MT-ND3	21389.2	40368.7	18064.5	25618.9	17000	26480	55165.7	-1.15226
ZNF655	1361.04	1211.08	1278.66	1301.4	1226.29	1208.07	2810.18	-1.15218
C15orf56	14.898	11.1387	7.18926	9.72407	15.8103	9.06055	25.1178	-1.15194
C5orf63	112.799	73.9206	133.515	10.5344	82.0159	5.03364	154.726	-1.1518
SMG1P1	7.44899	15.1892	8.21629	7.29305	3.95257	4.02691	17.0801	-1.15167
OCA2	79.8106	35.4414	86.2711	22.6895	49.4072	14.0942	106.499	-1.15117
HMGCS1	2235.76	1773.08	2096.18	2691.14	2270.75	2827.9	5139.1	-1.15
KCNK13	52.1429	35.4414	36.9733	34.0342	35.5732	15.1009	77.3628	-1.14934
BLNK	307.537	169.106	258.813	180.706	191.7	88.592	442.073	-1.14856
PRR29	26.6035	37.4666	25.6759	12.9654	14.8222	13.0875	48.2262	-1.14746
CGREF1	27.6677	85.0593	91.4063	64.8271	88.9329	69.4642	157.74	-1.14707
DLGAP1-AS1	83.003	88.0971	81.1359	91.5683	96.8381	87.5853	194.914	-1.14664
SLC38A5	21.2828	24.3027	14.3785	30.7929	242.095	113.76	164.773	-1.14642
C12orf29	321.371	250.115	276.273	370.325	300.396	378.53	699.279	-1.14518
XCL2	25.5394	28.3531	24.6489	19.4481	19.7629	13.0875	48.2262	-1.14505
SPATA24	52.1429	48.6053	56.487	15.3964	32.6087	29.1951	86.4052	-1.14496
GSTO1	2611.4	2591.27	2764.78	2320.81	2352.77	2204.73	5471.66	-1.14496
CEP70	276.677	265.304	269.084	329.808	276.68	320.139	640.001	-1.14394
GBP2	900.264	751.357	701.466	700.943	661.068	531.552	1563.33	-1.14326
SRPK2	1084.36	684.525	916.117	901.907	963.44	875.853	1997.37	-1.14312
ARL13B	451.196	358.464	392.328	454.6	421.937	485.243	943.424	-1.14268
EIF5A2	453.324	344.288	453.95	663.667	599.803	669.474	1171.49	-1.14224
DNAJC3-DT	205.379	194.421	122.217	159.637	143.281	221.48	384.805	-1.1417
C1RL	1070.53	1197.92	1116.39	1102.06	1067.19	1133.58	2458.53	-1.14126
GPA33	5.32071	3.03783	4.10815	2.43102	3.95257	3.02018	8.0377	-1.14083
MBNL3	710.847	457.7	560.762	702.564	766.799	658.4	1416.64	-1.13993
ATP2C1	2134.67	1307.28	1614.5	1751.95	1693.68	1568.48	3698.34	-1.13977
LINC01105	3.19242	3.03783	1.02704	5.67237	4.94072	4.02691	8.0377	-1.13906
TPMT	1082.23	1079.44	701.466	1367.04	1167.99	1019.82	2354.04	-1.13798
PEBP4	10.6414	7.08827	4.10815	4.05169	2.96443	4.02691	12.0565	-1.13753
S1PR4	31.9242	36.454	16.4326	16.2068	11.8577	24.1615	50.2356	-1.13718
MEGF11	56.3995	65.8197	61.6222	27.5515	59.2886	17.1144	105.495	-1.13709
KBTBD3	163.878	129.614	122.217	134.516	148.222	143.962	308.447	-1.13546
OR7E7P	1.06414	3.03783	1.02704	1.62068	3.95257	3.02018	5.02356	-1.13521
UMPS	605.497	444.536	477.572	465.134	522.728	488.263	1099.15	-1.1346
C11orf21	40.4374	49.6179	43.1355	21.8791	18.7747	21.1413	71.3345	-1.13426
LINC01268	17.0263	20.2522	34.9192	8.10339	13.834	2.01346	35.1649	-1.13383
CD27	18.0904	23.29	7.18926	12.1551	8.89329	10.0673	29.1366	-1.13348
ECI2	2045.28	2260.15	1903.1	2305.41	2064.23	2069.83	4621.67	-1.13254
MAN1A1	1166.3	809.076	998.28	1302.21	1213.44	1019.82	2378.15	-1.13234
TDRP	512.916	640.982	499.14	648.271	564.23	782.228	1331.24	-1.13072
TRIM17	159.621	230.875	146.866	145.051	98.8143	143.962	337.583	-1.13046
ARHGAP18	383.091	301.758	263.948	371.135	352.767	321.146	727.411	-1.13025
SMKR1	13.8338	31.3909	27.73	25.1205	20.751	27.1817	53.2497	-1.12976
DUS4L	123.44	108.349	111.947	115.068	104.743	119.801	249.169	-1.12946
SUCLA2	883.238	612.629	775.413	953.769	1070.16	903.035	1892.88	-1.12752
PFDN4	938.573	825.278	947.955	843.563	885.377	889.947	1941.1	-1.12752
ANXA1	11846	8156.58	8482.3	9602.51	9763.85	9500.49	20870.9	-1.12662
GDE1	2141.05	1887.51	1973.96	1978.04	2081.03	1822.18	4323.28	-1.12617
CFAP69	38.3091	48.6053	35.9463	45.379	19.7629	30.2018	79.3722	-1.12599
VPS9D1-AS1	3.19242	2.02522	1.02704	1.62068	4.94072	1.00673	5.02356	-1.12574
DDI2	494.826	501.242	430.328	491.065	454.546	500.344	1043.9	-1.12471
ACADS	767.246	984.257	901.738	777.115	792.491	810.416	1827.57	-1.1234
VWA8	523.558	334.161	409.788	516.996	567.194	515.445	1040.88	-1.12316
CCDC122	95.7727	70.8827	97.5685	92.3786	83.9922	71.4777	185.872	-1.12292
CD200R1	26.6035	20.2522	18.4867	8.10339	10.8696	18.1211	37.1743	-1.12261
PAM	4356.6	2791.77	2760.67	3636.8	3695.66	3745.03	7613.71	-1.12217
SGIP1	18.0904	13.1639	6.16222	10.5344	5.92886	7.04709	22.1037	-1.12217
IDI1	2104.87	1331.58	1515.91	1927.8	1520.75	1876.54	3728.49	-1.12214
C1D	159.621	122.526	146.866	160.447	144.269	183.224	332.56	-1.12173
P2RY6	29.796	30.3783	35.9463	34.0342	19.7629	19.1278	61.2874	-1.12121
BIRC3	261.779	177.207	174.596	273.084	271.739	507.391	603.832	-1.12097
PRR34-AS1	23.4111	52.6557	38.0004	25.1205	24.7036	19.1278	66.311	-1.12029
CLIC3	399.053	672.373	802.116	431.911	626.483	434.906	1219.72	-1.12012
MAMDC4	357.552	791.861	365.625	415.704	258.894	470.142	963.519	-1.12004
SLC19A2	422.464	253.153	246.489	300.636	249.012	345.308	658.086	-1.1197
EBP	550.161	1026.79	913.036	820.063	711.463	800.349	1746.19	-1.11958
NTNG2	23.4111	26.3279	10.2704	12.1551	11.8577	13.0875	35.1649	-1.11949
ADAMTS3	136.21	130.627	130.434	140.999	128.459	126.848	287.348	-1.11939
MAP3K7CL	35.1167	53.6684	13.3515	80.2235	31.6206	88.592	109.514	-1.11879
KLRK1	5.32071	16.2018	8.21629	6.48271	4.94072	6.04037	17.0801	-1.11841
RUNX1T1	26.6035	17.2144	17.4596	15.3964	6.917	8.05382	33.1555	-1.11816
CCDC34	243.688	204.547	143.785	209.878	147.233	201.346	415.951	-1.11721
GIMAP7	233.047	170.119	164.326	81.8442	110.672	68.4575	299.404	-1.11662
GTF2F2	463.966	347.325	386.166	444.876	404.151	433.9	896.203	-1.1163
MBL1P	14.898	35.4414	23.6218	8.91373	16.7984	6.04037	38.1791	-1.11565
ENPP3	28.7318	16.2018	18.4867	24.3102	20.751	25.1682	48.2262	-1.11439
SLC35G2	317.114	221.762	323.517	228.516	250	207.386	558.62	-1.11422
STON2	138.338	66.8323	60.5952	42.1376	41.502	32.2153	137.646	-1.11378
CADPS2	4721.6	3962.34	3820.58	4596.24	4330.04	2505.75	8633.49	-1.11376
ENPP4	787.465	497.192	798.007	787.649	931.819	797.328	1658.78	-1.11362
PCCB	752.348	700.726	728.169	957.82	874.507	939.277	1785.37	-1.11293
UQCRQ	3557.43	3398.32	3892.47	2018.55	2891.31	1950.03	6382.93	-1.11284
LINC00539	5.32071	2.02522	4.10815	5.67237	4.94072	3.02018	9.04241	-1.11278
NUDT18	98.9652	156.955	109.893	88.3269	135.376	93.6257	246.154	-1.11234
KIF5A	221.341	219.736	155.083	164.499	173.913	133.895	384.805	-1.11162
PAK5	11.7056	8.10088	9.24333	22.6895	13.834	18.1211	30.1414	-1.11158
HMX1	11.7056	16.2018	3.08111	6.48271	5.92886	4.02691	17.0801	-1.11157
LAX1	20.2187	21.2648	16.4326	8.10339	14.8222	14.0942	34.1602	-1.11033
SAR1B	1558.97	872.87	1753.15	786.839	1389.33	807.396	2577.09	-1.10902
MAMDC2	76.6182	32.4035	30.8111	26.7412	35.5732	13.0875	77.3628	-1.10876
IQCA1	366.065	428.334	349.192	449.738	446.641	409.738	880.128	-1.10814
PKP1	15.9621	3.03783	6.16222	1.62068	1.97629	2.01346	11.0518	-1.1076
GCNT2	611.881	545.797	323.517	688.788	463.439	575.848	1152.4	-1.10736
GLIS3	11.7056	14.1765	21.5678	8.91373	6.917	15.1009	28.1319	-1.10666
LAMC2	379.899	274.417	234.164	392.204	444.665	399.671	762.576	-1.10644
ACTR3C	19.1545	13.1639	12.3244	16.2068	10.8696	15.1009	31.1461	-1.10598
ATR	619.33	545.797	550.492	504.841	522.728	443.967	1143.36	-1.10598
EPHX1	12904.8	9711.95	10403.9	7093.71	8882.42	6764.2	20001.8	-1.10584
GVINP1	55.3354	48.6053	51.3518	45.379	34.585	39.2624	98.4618	-1.10569
HSD3B7	350.103	579.213	359.463	535.634	394.269	591.956	1007.73	-1.10517
HHIP-AS1	256.458	146.829	352.274	46.1893	210.475	47.3162	379.781	-1.10476
CTBS	221.341	165.056	260.867	206.636	272.728	216.446	481.257	-1.1043
BMI1	949.214	409.095	574.113	710.667	726.285	661.42	1442.77	-1.10274
IFT22	642.742	523.52	576.168	452.979	583.993	415.779	1143.36	-1.10235
PLA2G7	95.7727	82.0215	20.5407	20.2585	19.7629	31.2086	96.4523	-1.10222
COMMD3	455.453	424.284	385.139	325.756	306.324	322.153	793.722	-1.10169
TOR4A	274.549	494.154	325.571	490.255	360.672	625.178	919.311	-1.10161
RUVBL1	784.272	704.777	647.033	642.599	634.388	621.151	1442.77	-1.10151
SDCBP2-AS1	48.9505	63.7945	53.4059	43.7583	47.4309	43.2893	107.504	-1.10137
HRASLS	14.898	10.1261	9.24333	4.86203	12.8459	7.04709	21.099	-1.10087
TAP2	405.438	314.922	363.571	246.343	267.787	262.756	665.119	-1.10071
DNAH2	15.9621	12.1513	10.2704	4.05169	4.94072	6.04037	19.0895	-1.10046
CCDC181	87.2596	61.7692	69.8385	62.3961	47.4309	59.3969	138.65	-1.10002
PCDHB14	264.971	206.573	318.381	311.98	329.052	335.24	630.959	-1.09993
CELSR1	117.056	211.636	85.244	266.601	183.795	314.099	420.974	-1.0999
CEP295NL	1.06414	5.06305	6.16222	3.24136	3.95257	3.02018	8.0377	-1.09967
DNPH1	1047.12	1449.05	1333.09	1049.39	1232.21	1081.23	2568.04	-1.09922
ZNF148	987.523	598.453	805.197	886.511	959.487	855.719	1817.52	-1.09845
CAMKMT	128.761	115.438	78.0548	85.0856	72.1345	92.619	203.957	-1.09698
SPRYD7	219.213	169.106	181.785	216.36	184.783	202.352	417.96	-1.09546
SEC16B	10.6414	8.10088	13.3515	6.48271	3.95257	11.074	19.0895	-1.09543
CEP63	387.348	316.947	387.193	328.998	376.483	314.099	751.525	-1.09488
MEGF9	2165.53	1453.1	1928.77	1908.35	2239.13	1795	4090.18	-1.09484
ITSN2	956.663	756.42	784.656	765.77	781.621	830.55	1735.14	-1.09441
CTH	92.5803	131.639	116.055	201.774	123.518	204.366	309.451	-1.09377
C5orf56	190.481	176.194	225.948	54.2927	107.708	39.2624	282.324	-1.09338
SLC9A9	300.088	196.446	191.029	149.102	151.186	102.686	387.819	-1.09338
LRRC2	90.452	43.5423	36.9733	66.4478	83.9922	40.2691	128.603	-1.09319
IDNK	200.059	236.951	256.759	180.706	204.546	141.949	434.036	-1.09282
C1R	9284.64	9006.16	6867.79	10418.5	9508.9	11700.2	20176.6	-1.09211
PPIAP22	3.19242	5.06305	4.10815	1.62068	1.97629	1.00673	6.02827	-1.09202
RAI2	478.864	396.943	436.491	447.307	479.25	496.317	971.556	-1.0917
MIXL1	10.6414	3.03783	8.21629	2.43102	2.96443	1.00673	10.0471	-1.09106
RNF11	2143.18	1244.5	1643.26	1922.12	2069.17	1743.65	3820.92	-1.09049
SLC47A1P1	11.7056	12.1513	9.24333	3.24136	4.94072	4.02691	16.0754	-1.09001
FPR2	12.7697	17.2144	6.16222	3.24136	12.8459	10.0673	22.1037	-1.09
CBFA2T3	38.3091	33.4161	36.9733	13.7758	16.7984	8.05382	52.245	-1.08931
FAM89A	127.697	70.8827	101.677	89.1373	91.8973	71.4777	195.919	-1.08854
CHCHD6	320.307	266.317	244.435	252.015	253.953	278.864	572.686	-1.08845
CFL2	1339.75	955.904	779.521	1237.39	996.049	1210.09	2308.83	-1.08754
ZNF702P	145.787	138.728	110.92	194.481	172.925	165.103	328.541	-1.087
EIF4EBP3	19.1545	31.3909	24.6489	13.7758	26.6799	12.0807	45.212	-1.08664
PPCS	914.098	794.899	866.819	788.46	794.467	819.476	1761.26	-1.08594
GSTM5	1100.32	927.551	927.414	374.377	713.44	224.5	1509.08	-1.0852
SETDB2	340.525	274.417	249.57	272.274	253.953	285.911	592.78	-1.08495
PMS2P1	81.9389	59.744	77.0277	75.3615	70.1582	73.4911	154.726	-1.08466
PLPP4	28.7318	29.3657	8.21629	29.1722	16.7984	24.1615	48.2262	-1.08452
PIFO	96.8369	55.6936	87.2981	64.0168	72.1345	73.4911	158.744	-1.08344
CPEB2	240.496	114.425	175.623	183.137	147.233	231.547	385.809	-1.08334
RALGAPA2	693.82	630.856	718.926	740.65	814.23	735.918	1530.18	-1.08283
CFAP300	278.805	156.955	229.029	195.292	178.854	199.332	437.05	-1.08251
KANK4	15.9621	47.5927	36.9733	51.8617	55.336	68.4575	97.4571	-1.08217
SDF2L1	148.98	230.875	147.893	135.327	139.328	145.976	334.569	-1.0818
NPW	79.8106	189.358	140.704	42.948	110.672	26.1749	207.975	-1.08147
GRB10	1013.06	1335.63	1133.85	776.305	828.064	724.844	2048.61	-1.08063
MTRNR2L12	8.51313	9.11349	4.10815	1.62068	1.97629	6.04037	11.0518	-1.07977
IRF9	45.7581	62.7819	74.9737	42.1376	22.7273	34.2287	99.4665	-1.07845
SUCLG2-AS1	30.8601	29.3657	21.5678	25.9308	20.751	17.1144	51.2403	-1.0784
RNF7	1237.6	1160.45	1136.93	1064.79	1002.97	1006.73	2325.91	-1.07822
NFATC2	367.129	247.077	299.895	224.464	233.202	222.487	560.629	-1.0772
FDPS	2391.13	2334.07	2159.86	2261.66	2173.92	2302.39	4788.46	-1.07655
DDX60	1129.05	617.692	937.684	670.96	968.381	637.259	1742.17	-1.07521
GPT2	429.913	482.003	410.815	538.875	419.961	509.404	979.594	-1.07445
PRDM6	2323.02	1272.85	1484.07	841.942	1214.43	727.864	2759.94	-1.07431
FBXL13	9.57727	5.06305	2.05407	6.48271	10.8696	6.04037	14.066	-1.07403
IGFBP7	6809.44	4459.54	9273.11	2856.44	6180.84	2861.12	11376.4	-1.0732
RPL7P47	1.06414	2.02522	4.10815	4.86203	2.96443	5.03364	7.03298	-1.07302
AP1AR	229.855	171.131	228.002	237.429	212.451	197.319	447.097	-1.07178
SLFN12L	23.4111	45.5675	27.73	26.7412	27.668	18.1211	59.278	-1.07147
RHOA-IT1	4.25657	8.10088	2.05407	2.43102	3.95257	5.03364	9.04241	-1.07076
TKFC	1106.71	1205.01	982.874	1016.16	974.309	1063.1	2222.42	-1.07076
RGS9	54.2712	42.5296	35.9463	35.6549	30.6324	19.1278	76.3581	-1.07041
COMMD8	159.621	135.69	135.569	153.154	140.316	119.801	295.385	-1.07006
IFRD1	386.283	373.653	387.193	358.98	356.72	391.617	788.699	-1.06974
F10	1021.58	760.47	1045.52	700.133	912.056	641.286	1776.33	-1.06874
RMDN2	293.703	171.131	178.704	181.516	191.7	193.292	422.984	-1.06857
FGF7P3	8.51313	8.10088	13.3515	5.67237	6.917	12.0807	19.0895	-1.0679
KLHL5	422.464	262.266	312.219	351.687	304.348	351.348	700.284	-1.06785
EPO	2.12828	5.06305	3.08111	6.48271	3.95257	8.05382	10.0471	-1.0676
SLC25A36	1163.11	795.912	1052.71	1147.44	1117.59	1131.56	2238.5	-1.06755
STX3	518.237	607.566	372.814	457.841	315.218	475.176	959.5	-1.06754
HELB	80.8748	81.0088	61.6222	67.2581	63.2412	77.518	150.707	-1.06727
PDLIM1	2045.28	1160.45	1220.12	1036.42	1297.43	1093.31	2740.85	-1.06634
CFAP57	10.6414	10.1261	10.2704	5.67237	4.94072	13.0875	19.0895	-1.06519
CASC1	102.158	41.517	59.5681	48.6203	54.3479	45.3028	122.575	-1.06504
BVES	27.6677	19.2396	11.2974	6.48271	12.8459	6.04037	29.1366	-1.06475
TEC	50.0147	43.5423	29.7841	71.3098	46.4427	64.4306	106.499	-1.06452
THNSL1	233.047	276.443	228.002	337.101	282.609	352.355	595.794	-1.06423
PCDHB7	363.936	278.468	304.003	317.653	368.578	198.325	637.992	-1.06397
STAG3	27.6677	14.1765	24.6489	9.72407	13.834	8.05382	34.1602	-1.06295
PPP1R1A	119.184	534.658	90.3792	602.082	304.348	929.21	898.212	-1.0628
SPART	1703.69	1138.17	1332.07	1378.39	1419.96	1470.83	2936.77	-1.06142
MEIS3P1	106.414	48.6053	68.8115	68.0685	69.17	69.4642	149.702	-1.06093
LINC00886	133.018	95.1854	110.92	72.1201	74.1108	92.619	200.942	-1.06074
MGLL	942.829	1184.75	560.762	1063.97	976.286	1637.95	2213.38	-1.0607
C3orf80	2.12828	3.03783	2.05407	3.24136	1.97629	2.01346	5.02356	-1.06055
FKBP4	1149.27	1499.68	1234.5	1548.56	1345.85	1491.97	2874.48	-1.06041
DUSP6	1234.4	1178.68	1053.74	1532.35	1170.95	1609.76	2703.68	-1.06014
FAM149A	472.479	463.776	310.165	320.894	364.625	355.375	794.727	-1.05984
MLKL	179.84	226.825	240.327	115.878	164.032	76.5113	348.635	-1.05984
SYNDIG1	1614.3	1094.63	1461.47	692.84	1221.35	424.839	2260.6	-1.05914
MST1R	12.7697	15.1892	20.5407	14.5861	9.88143	8.05382	28.1319	-1.05888
HLA-L	272.42	218.724	229.029	132.896	197.629	156.043	418.965	-1.05875
MITF	79.8106	62.7819	41.0815	105.344	67.1938	109.733	161.759	-1.05865
CLCN5	229.855	212.648	156.11	264.981	199.605	326.18	482.262	-1.05841
BPHL	485.249	658.197	477.572	575.341	452.57	595.983	1126.28	-1.05835
BAALC-AS1	40.4374	37.4666	22.5948	23.4998	27.668	19.1278	59.278	-1.05827
MOB3B	31.9242	36.454	36.9733	34.8446	29.6443	47.3162	75.3534	-1.05797
SDC1	956.663	1166.53	1752.12	1196.87	1277.67	1143.64	2600.19	-1.05794
TTC29	20.2187	2.02522	8.21629	8.91373	3.95257	3.02018	16.0754	-1.05735
RSPH14	7.44899	4.05044	5.13518	2.43102	1.97629	5.03364	9.04241	-1.05704
NRG2	36.1808	33.4161	36.9733	24.3102	35.5732	16.1076	63.2969	-1.05679
PID1	235.175	123.538	129.407	154.775	152.174	248.662	361.696	-1.05606
COL24A1	4.25657	6.07566	4.10815	6.48271	4.94072	6.04037	11.0518	-1.0555
ZNF441	448.004	313.909	386.166	398.687	503.953	423.832	857.019	-1.0552
CHST9	250.073	340.237	87.2981	691.219	385.376	535.579	792.718	-1.05463
LAMTOR4	1190.77	1234.37	1183.15	845.183	898.222	759.073	2112.91	-1.05284
MIR4292	3.19242	6.07566	5.13518	5.67237	3.95257	5.03364	10.0471	-1.05262
KDM1B	1799.46	1460.18	1075.31	2054.21	1759.88	1421.5	3308.52	-1.05255
TRIM13	730.001	502.255	652.168	649.081	696.641	622.158	1331.24	-1.05202
C1GALT1	317.114	200.497	257.786	307.118	238.143	269.803	549.577	-1.05191
PRKG2	212.828	68.8575	22.5948	71.3098	118.577	87.5853	200.942	-1.05134
RPL34P27	2.12828	1.01261	3.08111	2.43102	1.97629	1.00673	4.01885	-1.05122
ADRB2	231.983	120.501	450.869	65.6374	269.763	61.4104	413.941	-1.04923
NUP50-DT	32.9884	53.6684	49.2978	47.81	24.7036	36.2422	84.3958	-1.04913
GPBAR1	10.6414	13.1639	5.13518	5.67237	3.95257	8.05382	16.0754	-1.04889
SYTL1	44.6939	75.9458	51.3518	40.5169	23.7154	49.3297	98.4618	-1.04884
ZNF799	71.2975	71.8953	82.1629	102.103	89.9211	69.4642	167.787	-1.04813
ACCS	320.307	555.923	327.625	166.93	193.676	129.868	583.738	-1.04764
PEX11G	84.0672	132.652	106.812	77.7925	87.9448	82.5517	196.924	-1.04704
CGRRF1	209.636	168.093	212.597	192.05	186.759	186.245	397.866	-1.04695
NFE2L3	135.146	71.8953	88.3252	93.189	101.779	87.5853	198.933	-1.04638
ITPRIPL1	130.889	124.551	81.1359	100.482	84.9803	128.861	224.051	-1.04635
PTGR2	123.44	120.501	96.5414	109.396	94.8618	120.807	229.074	-1.04624
HBP1	2179.36	1379.18	1642.23	1858.11	1974.31	1804.06	3729.49	-1.04602
SPTLC3	8501.43	6675.13	11443.2	7225.79	13270.8	4438.66	17727.1	-1.04481
ARSE	541.648	497.192	548.438	430.29	654.151	431.886	1067	-1.04458
[truncated: 14,515 more rows]

## Sheet: Up_in_Met
Gene	18_2	18_3	18_4	18_5	18_6	18_7	18_LivMet	Log2 FC (Intracranial / Metastasis)
ALB	2.12828	5.06305	3.08111	2.43102	1.97629	3.02018	631118	-17.7068
APOA1	7.44899	29.3657	16.4326	5.67237	12.8459	13.0875	54951.7	-11.9239
CYP2C8	6.38485	1.01261	4.10815	8.10339	1.97629	4.02691	14975.2	-11.7765
TF	35.1167	40.5044	10.2704	18.6378	7.90515	27.1817	71594.8	-11.5872
RBP4	8.51313	14.1765	9.24333	13.7758	19.7629	17.1144	36642.8	-11.3784
C4BPA	7.44899	11.1387	5.13518	11.3447	10.8696	8.05382	16776.7	-10.8645
BAAT	1.06414	5.06305	4.10815	4.86203	2.96443	2.01346	4241.89	-10.3081
MAT1A	20.2187	15.1892	24.6489	4.86203	10.8696	10.0673	13344.6	-9.86509
RDH16	2.12828	8.10088	8.21629	4.86203	4.94072	7.04709	5285.79	-9.81146
TFR2	5.32071	5.06305	6.16222	1.62068	4.94072	5.03364	3846.04	-9.67952
LBP	2.12828	8.10088	8.21629	2.43102	4.94072	3.02018	3280.38	-9.41474
CYP2A6	7.44899	2.02522	12.3244	10.5344	13.834	6.04037	5839.39	-9.39038
SERPINA5	1.06414	1.01261	3.08111	2.43102	17.7866	10.0673	3904.31	-9.3684
UPB1	7.44899	4.05044	4.10815	2.43102	3.95257	4.02691	2583.11	-9.21842
RGN	3.19242	3.03783	6.16222	2.43102	3.95257	8.05382	2521.83	-9.13945
CYP2E1	74.4899	236.951	199.245	114.258	92.8855	121.814	72187.5	-9.01079
HPX	40.4374	158.98	56.487	37.2756	29.6443	53.3566	29636	-8.88474
MTTP	1.06414	4.05044	5.13518	6.48271	8.89329	3.02018	2017.46	-8.72303
SLC22A1	13.8338	17.2144	15.4055	8.91373	4.94072	11.074	4860.8	-8.67445
PKLR	1.06414	4.05044	1.02704	2.43102	2.96443	3.02018	988.637	-8.67059
LRG1	11.7056	12.1513	7.18926	12.9654	2.96443	13.0875	4012.82	-8.64695
THRSP	3.19242	9.11349	5.13518	1.62068	6.917	4.02691	1877.81	-8.55263
APOB	109.607	67.8449	87.2981	121.551	74.1108	93.6257	33089.2	-8.4852
AQP9	25.5394	59.744	13.3515	5.67237	10.8696	8.05382	7295.21	-8.47248
SAA1	3.19242	1.01261	1.02704	8.91373	4.94072	27.1817	2702.68	-8.45319
ADH1C	5.32071	8.10088	4.10815	19.4481	10.8696	25.1682	4239.88	-8.44464
MGST1	31.9242	32.4035	10.2704	41.3273	21.7392	36.2422	9968.75	-8.42599
SERPINA1	771.503	426.309	428.274	383.29	414.032	265.776	148825	-8.37527
ADH1B	129.825	149.866	52.3789	159.637	83.004	154.029	40177.4	-8.3698
HSD17B6	39.3732	29.3657	33.8922	29.9825	22.7273	26.1749	8879.64	-8.1973
DPT	6.38485	1.01261	4.10815	2.43102	2.96443	8.05382	1157.43	-8.12042
ASGR2	15.9621	21.2648	18.4867	5.67237	4.94072	4.02691	3205.03	-8.09453
FTCD	8.51313	23.29	16.4326	6.48271	13.834	14.0942	3598.88	-8.02941
BHMT2	25.5394	18.227	14.3785	2.43102	18.7747	6.04037	3666.19	-8.00902
HGFAC	3.19242	7.08827	6.16222	3.24136	1.97629	7.04709	1181.54	-7.94805
SLC26A7	36.1808	5.06305	19.5137	7.29305	6.917	5.03364	3151.78	-7.88496
ALDH8A1	2.12828	14.1765	7.18926	9.72407	11.8577	12.0807	2060.66	-7.75701
ALDH1A1	124.505	58.7314	68.8115	55.9134	59.2886	39.2624	13767.6	-7.6668
ALDH1L1	46.8222	49.6179	19.5137	49.4307	30.6324	17.1144	6919.45	-7.60581
SRD5A2	2.12828	9.11349	4.10815	8.10339	2.96443	14.0942	1269.96	-7.55525
DMGDH	23.4111	17.2144	12.3244	19.4481	17.7866	16.1076	3246.22	-7.51762
GYS2	1.06414	4.05044	7.18926	4.86203	1.97629	9.06055	861.038	-7.51713
AKR1B10	3.19242	4.05044	9.24333	6.48271	7.90515	3.02018	1023.8	-7.50171
CDHR5	4.25657	8.10088	15.4055	6.48271	7.90515	4.02691	1324.21	-7.42675
HSD11B1	17.0263	15.1892	40.0544	3.24136	26.6799	2.01346	2914.67	-7.3908
ITLN1	10.6414	11.1387	12.3244	9.72407	15.8103	8.05382	1820.54	-7.33418
CYP4F3	10.6414	16.2018	8.21629	6.48271	9.88143	6.04037	1469.89	-7.26187
SERPINF2	76.6182	90.1223	78.0548	41.3273	54.3479	35.2355	9224.26	-7.20272
CYP2B6	12.7697	25.3153	51.3518	15.3964	51.3835	15.1009	3792.79	-7.05348
SLC27A2	29.796	10.1261	19.5137	15.3964	19.7629	11.074	2000.38	-6.82761
CGN	3.19242	5.06305	3.08111	4.86203	1.97629	4.02691	398.871	-6.75213
PIPOX	35.1167	31.3909	41.0815	22.6895	35.5732	21.1413	3308.52	-6.73009
LEAP2	18.0904	35.4414	23.6218	6.48271	10.8696	17.1144	1930.05	-6.69693
CYP4A22	1.06414	6.07566	3.08111	4.05169	2.96443	5.03364	365.715	-6.62247
OIT3	3.19242	6.07566	2.05407	2.43102	4.94072	4.02691	363.706	-6.58565
F12	21.2828	50.6305	16.4326	41.3273	24.7036	36.2422	3009.11	-6.56554
ART4	1.06414	2.02522	4.10815	1.62068	1.97629	7.04709	249.169	-6.38877
DEFB1	6.38485	15.1892	25.6759	11.3447	24.7036	18.1211	1407.6	-6.3798
FMO5	55.3354	42.5296	19.5137	31.6032	32.6087	32.2153	2954.86	-6.37368
RBP5	10.6414	18.227	10.2704	5.67237	8.89329	16.1076	963.519	-6.37173
HAMP	62.7844	36.454	58.5411	64.0168	74.1108	45.3028	4572.44	-6.3292
LUM	30.8601	16.2018	15.4055	8.91373	4.94072	2.01346	1033.85	-6.30718
C8G	10.6414	10.1261	22.5948	13.7758	12.8459	9.06055	1040.88	-6.30396
ABCA6	14.898	15.1892	10.2704	13.7758	7.90515	10.0673	924.335	-6.26519
GPD1	23.4111	26.3279	10.2704	24.3102	17.7866	37.2489	1728.1	-6.21732
ECHDC3	15.9621	8.10088	6.16222	5.67237	9.88143	5.03364	628.95	-6.21465
HPN	71.2975	62.7819	57.5141	48.6203	24.7036	37.2489	3711.41	-6.20351
ANGPTL1	28.7318	7.08827	5.13518	9.72407	3.95257	12.0807	802.765	-6.17391
AGMAT	11.7056	12.1513	8.21629	17.8275	11.8577	12.0807	864.052	-6.13362
APOC1P1	25.5394	18.227	21.5678	12.1551	15.8103	9.06055	1184.56	-6.11758
TNFRSF11B	58.5278	66.8323	42.1085	46.1893	32.6087	35.2355	3233.16	-6.10669
C2orf72	18.0904	34.4288	11.2974	42.948	34.585	33.222	1880.82	-6.01443
SGCE	63.8485	8.10088	31.8381	7.29305	12.8459	12.0807	1454.82	-6.00405
ACSM5	55.3354	26.3279	43.1355	28.3619	33.5969	5.03364	2009.42	-5.97414
ANGPTL6	4.25657	3.03783	7.18926	2.43102	1.97629	1.00673	205.966	-5.9567
HOOK1	6.38485	6.07566	2.05407	1.62068	1.97629	5.03364	238.117	-5.94785
GRB14	10.6414	9.11349	7.18926	7.29305	2.96443	7.04709	455.134	-5.94755
ANG	65.9768	61.7692	84.217	75.3615	110.672	102.686	4936.15	-5.88638
FCN3	19.1545	18.227	8.21629	17.0171	10.8696	12.0807	837.93	-5.87669
GATM	498.018	289.607	226.975	333.86	258.894	328.193	18911.7	-5.87343
CRHBP	12.7697	10.1261	20.5407	10.5344	10.8696	6.04037	686.218	-5.86016
KLKB1	86.1955	72.908	21.5678	15.3964	16.7984	15.1009	2155.11	-5.82583
BCHE	11.7056	14.1765	13.3515	27.5515	25.6917	14.0942	992.655	-5.80444
ERBB3	18.0904	29.3657	1.02704	23.4998	27.668	29.1951	1191.59	-5.79413
ABCC2	29.796	35.4414	46.2166	19.4481	26.6799	28.1884	1702.99	-5.78144
LINC00844	5.32071	4.05044	12.3244	17.8275	1.97629	9.06055	446.092	-5.72624
VNN1	38.3091	24.3027	27.73	27.5515	28.6562	17.1144	1442.77	-5.72499
IGFALS	3.19242	20.2522	4.10815	5.67237	1.97629	5.03364	354.663	-5.72489
TTC36	11.7056	13.1639	11.2974	5.67237	18.7747	8.05382	602.827	-5.719
MAP7D2	2.12828	5.06305	5.13518	3.24136	1.97629	2.01346	169.796	-5.70297
PLIN4	4.25657	6.07566	5.13518	4.05169	6.917	4.02691	262.23	-5.69066
PLIN5	6.38485	9.11349	2.05407	2.43102	3.95257	3.02018	230.079	-5.6784
MAL2	168.134	63.7945	80.1089	11.3447	45.4546	4.02691	3141.73	-5.6598
LINC01146	8.51313	5.06305	3.08111	1.62068	3.95257	4.02691	218.022	-5.63864
C6	36.1808	89.1097	52.3789	116.689	73.1226	122.821	3998.75	-5.61277
PCSK2	3.19242	9.11349	3.08111	5.67237	5.92886	3.02018	243.14	-5.60331
SYT9	3.19242	1.01261	1.02704	2.43102	2.96443	2.01346	97.4571	-5.53162
XPNPEP2	11.7056	11.1387	27.73	1.62068	15.8103	1.00673	529.483	-5.52463
AGTR1	10.6414	15.1892	2.05407	6.48271	1.97629	11.074	353.659	-5.48382
FBP1	48.9505	47.5927	52.3789	56.7237	49.4072	67.4508	2400.26	-5.48076
PDZK1	5.32071	8.10088	4.10815	5.67237	1.97629	9.06055	251.178	-5.45996
CRB3	5.32071	8.10088	2.05407	6.48271	3.95257	4.02691	214.004	-5.42255
CYP2B7P	2.12828	11.1387	18.4867	12.9654	19.7629	5.03364	491.304	-5.40617
AKR7A3	5.32071	63.7945	41.0815	16.2068	7.90515	23.1547	1093.13	-5.38034
ASGR1	81.9389	156.955	66.7574	85.8959	59.2886	90.6055	3619.98	-5.32607
MAOB	126.633	35.4414	59.5681	55.103	45.4546	35.2355	2373.13	-5.316
ABCC3	28.7318	21.2648	35.9463	15.3964	15.8103	10.0673	826.878	-5.28535
NPC1L1	8.51313	9.11349	10.2704	18.6378	8.89329	18.1211	476.233	-5.27985
CXCL2	21.2828	6.07566	9.24333	3.24136	1.97629	6.04037	308.447	-5.2731
NEUROG2	23.4111	10.1261	28.757	3.24136	7.90515	8.05382	523.455	-5.26825
CD177	245.817	206.573	571.032	186.378	417.985	137.922	11245.7	-5.25602
DPP4	28.7318	16.2018	15.4055	17.8275	20.751	25.1682	789.704	-5.25494
SLC9A2	21.2828	27.3405	97.5685	12.9654	51.3835	12.0807	1400.57	-5.23831
CST6	2.12828	1.01261	1.02704	2.43102	1.97629	2.01346	66.311	-5.23169
DGAT2	74.4899	87.0845	100.65	64.0168	102.767	72.4844	3112.6	-5.21878
SEMA3C	655.511	315.934	222.867	431.1	391.305	555.714	15707.7	-5.19523
F11	42.5657	23.29	15.4055	23.4998	19.7629	12.0807	827.883	-5.18438
CMYA5	4.25657	4.05044	2.05407	5.67237	3.95257	8.05382	168.792	-5.17466
NIPSNAP1	60.6561	49.6179	47.2437	28.3619	44.4665	28.1884	1504.05	-5.12539
APOM	51.0788	71.8953	54.4329	42.948	67.1938	83.5584	2110.9	-5.09291
NNMT	94.7086	114.425	58.5411	56.7237	46.4427	30.2018	2269.64	-5.0856
ADCY1	32.9884	20.2522	17.4596	16.2068	22.7273	15.1009	705.308	-5.08435
OSGIN1	12.7697	29.3657	39.0274	12.9654	20.751	38.2557	861.038	-5.07624
ADGRV1	7.44899	10.1261	2.05407	6.48271	7.90515	6.04037	222.041	-5.05565
MT1F	12.7697	19.2396	12.3244	17.0171	15.8103	14.0942	491.304	-5.0136
SOWAHB	15.9621	5.06305	1.02704	1.62068	1.97629	4.02691	159.749	-5.0134
ATP2B2	2.12828	7.08827	3.08111	13.7758	7.90515	18.1211	276.296	-4.99183
CES1	804.491	528.583	1037.31	443.255	1336.96	355.375	23087.3	-4.94215
LIPC	36.1808	19.2396	27.73	23.4998	24.7036	24.1615	795.732	-4.94019
SLC19A3	15.9621	13.1639	6.16222	8.91373	9.88143	15.1009	351.649	-4.93058
C4BPB	35.1167	69.8701	90.3792	46.1893	82.0159	53.3566	1883.83	-4.90627
CD24	2.12828	22.2774	1.02704	8.91373	6.917	7.04709	241.131	-4.90437
PNPLA3	2.12828	2.02522	5.13518	3.24136	1.97629	5.03364	97.4571	-4.9033
LGALS4	23.4111	59.744	54.4329	21.8791	15.8103	23.1547	986.627	-4.89882
LIN7A	28.7318	12.1513	15.4055	4.05169	18.7747	4.02691	409.922	-4.88666
AGT	614.01	186.32	232.11	104.534	181.818	124.834	7070.16	-4.87701
ITIH3	290.511	343.275	220.813	199.343	189.724	183.224	6904.38	-4.8596
DCN	531.007	247.077	412.869	129.654	281.621	182.218	8598.32	-4.85354
MOGAT2	32.9884	34.4288	62.6492	11.3447	45.4546	15.1009	967.538	-4.84516
TFPI	67.0409	38.4792	21.5678	55.9134	46.4427	55.37	1364.4	-4.84514
NEU4	9.57727	16.2018	6.16222	7.29305	3.95257	14.0942	272.277	-4.83391
ABCB4	43.6298	24.3027	27.73	38.8963	31.6206	29.1951	886.156	-4.76628
TMEM184A	4.25657	7.08827	4.10815	4.05169	3.95257	3.02018	119.561	-4.75987
SERTM2	20.2187	3.03783	8.21629	11.3447	11.8577	10.0673	290.362	-4.75003
AMN	14.898	26.3279	21.5678	3.24136	9.88143	5.03364	357.677	-4.72852
SELE	1.06414	7.08827	2.05407	6.48271	5.92886	14.0942	159.749	-4.70644
NOTUM	22.347	21.2648	8.21629	18.6378	9.88143	14.0942	402.889	-4.67785
TSHZ2	15.9621	6.07566	6.16222	4.86203	6.917	5.03364	191.9	-4.67691
GNMT	24.4753	27.3405	16.4326	8.91373	10.8696	11.074	417.96	-4.66129
IFI6	320.307	376.691	220.813	80.2235	133.399	88.592	5136.09	-4.65872
CFHR3	95.7727	145.816	34.9192	203.395	96.8381	202.352	3271.34	-4.65498
PFKFB1	3.19242	10.1261	3.08111	3.24136	2.96443	10.0673	136.641	-4.64919
PPL	43.6298	37.4666	23.6218	64.8271	79.0515	59.3969	1271.97	-4.63105
GSTO2	12.7697	5.06305	12.3244	8.91373	9.88143	20.1346	283.329	-4.62096
KIF12	14.898	5.06305	7.18926	7.29305	7.90515	4.02691	188.886	-4.61105
TMEM176A	239.432	228.85	129.407	245.533	160.079	232.554	5005.47	-4.60296
DTX1	8.51313	4.05044	6.16222	4.86203	2.96443	12.0807	155.73	-4.59611
KCND3	9.57727	19.2396	13.3515	6.48271	5.92886	12.0807	266.249	-4.58283
FMO3	436.298	269.354	144.812	123.982	203.558	193.292	5344.06	-4.54736
EPHA3	54.2712	5.06305	20.5407	16.2068	11.8577	19.1278	486.281	-4.52116
EVA1A	11.7056	26.3279	14.3785	16.2068	3.95257	21.1413	354.663	-4.5051
SLC25A18	14.898	19.2396	10.2704	6.48271	6.917	1.00673	219.027	-4.48183
SLC38A4	313.922	174.169	257.786	89.9476	178.854	50.3364	3958.56	-4.47907
APOC1	2429.44	1625.24	2345.75	1102.87	1656.13	727.864	36733.3	-4.4784
GLS2	21.2828	19.2396	14.3785	24.3102	20.751	16.1076	431.021	-4.47773
C3	6842.43	3209.98	4115.34	2149.83	3430.83	1317.81	77213.1	-4.45888
KCNN2	2.12828	1.01261	10.2704	1.62068	5.92886	10.0673	113.532	-4.45642
GALNT3	58.5278	20.2522	13.3515	146.671	66.2056	104.7	1474.92	-4.43293
SIM2	5.32071	5.06305	6.16222	3.24136	1.97629	11.074	117.551	-4.42483
SSTR5-AS1	6.38485	9.11349	6.16222	7.29305	15.8103	1.00673	163.768	-4.42412
GIPC2	15.9621	11.1387	5.13518	5.67237	3.95257	4.02691	163.768	-4.42043
TMEM176B	486.313	441.498	255.732	393.014	319.17	364.435	8026.64	-4.41333
TFPI2	11.7056	9.11349	16.4326	10.5344	11.8577	10.0673	246.154	-4.40507
IGHM	13.8338	56.7062	10.2704	23.4998	9.88143	18.1211	465.182	-4.3988
EYA4	26.6035	18.227	2.05407	4.05169	3.95257	7.04709	217.018	-4.39393
PMAIP1	34.0525	16.2018	19.5137	44.5686	29.6443	52.3498	674.162	-4.36477
G0S2	19.1545	28.3531	53.4059	15.3964	22.7273	29.1951	575.7	-4.35982
IL1RN	5.32071	10.1261	4.10815	10.5344	10.8696	12.0807	180.848	-4.3546
KRT7	4.25657	3.03783	4.10815	6.48271	6.917	13.0875	128.603	-4.34801
MME	17.0263	39.4918	12.3244	2.43102	10.8696	4.02691	291.366	-4.34254
MAOA	27.6677	45.5675	45.1896	24.3102	67.1938	34.2287	821.854	-4.33603
CYP2D7	12.7697	25.3153	23.6218	12.1551	12.8459	18.1211	343.611	-4.2977
SLAIN1	26.6035	18.227	15.4055	35.6549	20.751	33.222	485.276	-4.28011
KMO	52.1429	9.11349	12.3244	4.05169	5.92886	9.06055	298.399	-4.27278
GGT1	8.51313	14.1765	14.3785	10.5344	12.8459	13.0875	235.103	-4.26173
MCOLN3	10.6414	7.08827	3.08111	4.05169	7.90515	7.04709	124.584	-4.23071
MKX	2.12828	5.06305	2.05407	9.72407	1.97629	9.06055	92.4335	-4.20811
COLEC11	164.942	230.875	129.407	73.7408	109.684	102.686	2486.66	-4.2008
RNF182	32.9884	11.1387	8.21629	11.3447	11.8577	5.03364	238.117	-4.14815
SNAP91	56.3995	23.29	34.9192	8.10339	29.6443	18.1211	500.347	-4.13831
TNFSF14	24.4753	18.227	11.2974	6.48271	3.95257	11.074	221.037	-4.13453
MASP1	96.8369	178.219	90.3792	55.9134	79.0515	91.6122	1713.03	-4.11782
SSTR5	11.7056	11.1387	18.4867	10.5344	17.7866	9.06055	223.046	-4.08764
PRSS12	3.19242	8.10088	1.02704	2.43102	3.95257	4.02691	64.3016	-4.08516
CLDN2	37.245	86.0719	27.73	31.6032	22.7273	29.1951	661.1	-4.0798
SOX5	8.51313	1.01261	4.10815	5.67237	4.94072	6.04037	84.3958	-4.06342
IRF6	28.7318	15.1892	42.1085	8.91373	31.6206	9.06055	377.772	-4.06286
PROX1	13.8338	57.7188	12.3244	49.4307	21.7392	60.4037	588.761	-4.03529
GPT	18.0904	69.8701	35.9463	27.5515	14.8222	27.1817	524.46	-4.02374
SPATA18	6.38485	20.2522	4.10815	1.62068	8.89329	1.00673	114.537	-4.02321
MPP7	29.796	22.2774	16.4326	17.8275	23.7154	22.148	354.663	-4.00872
PLS1	94.7086	20.2522	36.9733	45.379	37.5495	41.2758	739.468	-4.00606
MLXIPL	84.0672	93.1602	91.4063	52.672	71.1463	24.1615	1115.23	-4.00552
GAS2	47.8864	12.1513	9.24333	12.9654	7.90515	12.0807	273.282	-4.0035
CXCL14	40.4374	26.3279	19.5137	14.5861	22.7273	16.1076	372.748	-4.00083
SLC51A	20.2187	26.3279	13.3515	13.7758	17.7866	13.0875	274.286	-3.97648
TTC39C	75.5541	99.2358	84.217	46.1893	59.2886	49.3297	1071.02	-3.9569
RNF43	14.898	35.4414	10.2704	13.7758	27.668	21.1413	309.451	-3.91373
ACADL	222.406	32.4035	71.8926	8.10339	14.8222	10.0673	900.222	-3.90847
AVPR1A	10.6414	13.1639	12.3244	13.7758	12.8459	18.1211	199.938	-3.89079
TCTEX1D1	4.25657	4.05044	7.18926	1.62068	4.94072	2.01346	59.278	-3.88516
SDR42E1	1.06414	6.07566	6.16222	10.5344	1.97629	3.02018	70.3298	-3.87138
CIDEB	126.633	106.324	102.704	81.0339	94.8618	75.5046	1425.69	-3.86504
IGLC3	4.25657	4.05044	1.02704	10.5344	2.96443	12.0807	83.3911	-3.84107
HTATIP2	61.7202	50.6305	73.9466	46.9996	40.5139	27.1817	717.364	-3.83794
RIPOR3	13.8338	20.2522	8.21629	8.10339	7.90515	4.02691	145.683	-3.80962
SLC5A9	6.38485	6.07566	13.3515	1.62068	2.96443	1.00673	73.344	-3.8087
FGFR4	9.57727	53.6684	15.4055	25.1205	29.6443	47.3162	417.96	-3.79447
DSG1	12.7697	10.1261	4.10815	11.3447	4.94072	10.0673	121.57	-3.77301
NUDT16P1	37.245	12.1513	30.8111	11.3447	9.88143	7.04709	245.15	-3.76119
IDO1	25.5394	14.1765	10.2704	11.3447	8.89329	5.03364	167.787	-3.74168
KHK	201.123	227.837	143.785	247.964	176.878	245.642	2755.92	-3.73341
CLIC2	209.636	92.1476	130.434	103.723	106.719	70.4709	1576.39	-3.72935
EHHADH	241.56	163.03	177.677	211.498	221.344	222.487	2728.8	-3.72569
WDR17	24.4753	3.03783	6.16222	5.67237	8.89329	7.04709	121.57	-3.72171
SNTB1	60.6561	68.8575	86.2711	70.4995	82.0159	94.6324	1012.75	-3.71437
CES3	14.898	36.454	9.24333	21.8791	13.834	20.1346	253.187	-3.70554
IGLC2	6.38485	53.6684	3.08111	31.6032	12.8459	70.4709	385.809	-3.70053
BEX2	70.2333	43.5423	30.8111	56.7237	35.5732	46.3095	611.87	-3.6964
IGHG2	4.25657	33.4161	5.13518	35.6549	8.89329	60.4037	318.494	-3.69297
TTC39A	5.32071	3.03783	7.18926	4.05169	3.95257	3.02018	57.2686	-3.69279
CD70	5.32071	11.1387	12.3244	4.05169	10.8696	7.04709	108.509	-3.68123
CXXC4	6.38485	5.06305	10.2704	1.62068	3.95257	2.01346	62.2921	-3.67287
NAMPTP1	19.1545	5.06305	9.24333	1.62068	3.95257	4.02691	91.4288	-3.67123
LDHD	67.0409	86.0719	49.2978	66.4478	52.3716	49.3297	785.685	-3.66921
C1QTNF7	10.6414	3.03783	9.24333	2.43102	4.94072	9.06055	83.3911	-3.66831
PCK2	444.811	333.149	416.977	334.67	340.909	337.254	4642.77	-3.65736
SNTG2	1.06414	4.05044	3.08111	1.62068	3.95257	2.01346	33.1555	-3.65589
NR5A2	11.7056	14.1765	19.5137	20.2585	24.7036	20.1346	232.088	-3.65569
TMEM220-AS1	9.57727	19.2396	8.21629	2.43102	4.94072	2.01346	97.4571	-3.65503
PCSK6	52.1429	138.728	34.9192	245.533	110.672	238.594	1720.07	-3.6527
AQP7	8.51313	15.1892	12.3244	2.43102	1.97629	1.00673	86.4052	-3.64503
RGL3	15.9621	29.3657	24.6489	8.91373	9.88143	4.02691	192.905	-3.64067
SLC27A5	263.907	417.196	304.003	283.619	269.763	306.045	3833.98	-3.64055
MPV17L	30.8601	22.2774	6.16222	19.4481	21.7392	30.2018	269.263	-3.62784
TMEM220	91.5162	75.9458	56.487	42.1376	63.2412	57.3835	794.727	-3.62417
DDO	18.0904	8.10088	11.2974	8.91373	7.90515	10.0673	130.613	-3.60569
CLTRN	13.8338	8.10088	12.3244	26.7412	18.7747	35.2355	232.088	-3.59787
FGF13	1.06414	4.05044	5.13518	3.24136	3.95257	2.01346	39.1838	-3.59492
RSAD2	285.19	227.837	150.974	219.602	182.807	209.399	2569.05	-3.59478
ALDH3A1	8.51313	7.08827	19.5137	5.67237	9.88143	8.05382	117.551	-3.58626
C5	1834.58	1233.36	1546.72	961.872	1508.9	557.727	15287.7	-3.58509
CD177P1	3.19242	7.08827	4.10815	2.43102	6.917	3.02018	53.2497	-3.57782
ANKRD1	181.968	70.8827	160.218	72.9305	114.625	129.868	1450.8	-3.57488
SLC27A6	77.6823	37.4666	12.3244	9.72407	25.6917	8.05382	334.569	-3.55375
HGF	48.9505	23.29	44.1626	21.8791	35.5732	13.0875	363.706	-3.54514
SLC1A2	65.9768	21.2648	22.5948	23.4998	40.5139	21.1413	378.776	-3.5429
ABHD1	3.19242	9.11349	1.02704	2.43102	2.96443	1.00673	38.1791	-3.53698
USP30-AS1	8.51313	6.07566	9.24333	4.86203	4.94072	5.03364	74.3487	-3.52811
SYT14	75.5541	27.3405	32.8652	9.72407	24.7036	11.074	347.63	-3.52444
BARX1	1.06414	18.227	3.08111	2.43102	7.90515	4.02691	70.3298	-3.52193
ZNF385D	5.32071	11.1387	6.16222	4.05169	1.97629	4.02691	62.2921	-3.51576
SORD2P	6.38485	6.07566	3.08111	4.05169	6.917	6.04037	61.2874	-3.49787
LAMA3	20.2187	15.1892	10.2704	11.3447	13.834	4.02691	140.66	-3.49444
FTCDNL1	11.7056	3.03783	9.24333	3.24136	8.89329	4.02691	75.3534	-3.4933
CES1P1	2.12828	5.06305	4.10815	4.86203	5.92886	2.01346	45.212	-3.49241
NPY1R	24.4753	21.2648	17.4596	8.91373	8.89329	8.05382	166.782	-3.49007
GREM2	11.7056	5.06305	4.10815	7.29305	3.95257	15.1009	88.4146	-3.48975
ANKRD29	7.44899	9.11349	5.13518	3.24136	7.90515	3.02018	66.311	-3.47166
RIDA	395.861	310.871	403.625	380.859	395.257	318.126	4023.87	-3.45303
FSTL4	21.2828	6.07566	5.13518	5.67237	9.88143	5.03364	96.4523	-3.44658
DCDC1	26.6035	14.1765	15.4055	13.7758	12.8459	15.1009	177.834	-3.44599
ZFPM2	6.38485	5.06305	8.21629	6.48271	5.92886	5.03364	67.3157	-3.44412
HLA-V	7.44899	9.11349	8.21629	3.24136	5.92886	6.04037	72.3393	-3.44013
NAV3	1.06414	5.06305	5.13518	4.05169	4.94072	2.01346	40.1885	-3.43676
GRAMD1C	97.901	71.8953	63.6763	55.103	42.4902	40.2691	669.138	-3.43455
LRRC31	6.38485	5.06305	24.6489	13.7758	26.6799	16.1076	165.777	-3.42419
CD160	32.9884	38.4792	22.5948	22.6895	6.917	19.1278	255.197	-3.42261
APCDD1	286.254	270.367	380.004	607.754	506.918	372.489	4322.27	-3.41949
LINC01564	12.7697	20.2522	8.21629	8.10339	14.8222	4.02691	121.57	-3.41911
IFI44L	262.843	217.711	139.677	113.447	116.601	91.6122	1674.85	-3.41537
MYRIP	41.5015	52.6557	58.5411	25.9308	53.3597	47.3162	496.328	-3.41441
GSTZ1	114.927	115.438	137.623	96.4303	100.791	79.5315	1141.35	-3.40892
CXCL10	266.035	273.405	193.083	162.878	94.8618	131.881	1967.23	-3.39487
URAHP	5.32071	11.1387	5.13518	3.24136	4.94072	3.02018	57.2686	-3.38915
NKAPL	2.12828	1.01261	2.05407	1.62068	1.97629	1.00673	17.0801	-3.38662
TTC22	7.44899	6.07566	1.02704	1.62068	8.89329	1.00673	45.212	-3.37915
CCDC184	10.6414	5.06305	6.16222	4.05169	2.96443	8.05382	63.2969	-3.36204
PLIN1	14.898	29.3657	12.3244	17.0171	8.89329	11.074	158.744	-3.34751
ABAT	569.316	503.267	286.543	435.962	345.85	317.119	4169.55	-3.34734
FOLH1	10.6414	13.1639	4.10815	16.2068	26.6799	26.1749	163.768	-3.34093
SORD	154.301	128.602	143.785	167.74	176.878	178.191	1596.49	-3.33463
RERG	7.44899	3.03783	4.10815	5.67237	13.834	8.05382	70.3298	-3.32339
GJB5	4.25657	8.10088	20.5407	8.10339	7.90515	4.02691	87.4099	-3.30858
TLR10	38.3091	27.3405	46.2166	13.7758	29.6443	3.02018	261.225	-3.30754
CLDN23	15.9621	14.1765	4.10815	9.72407	6.917	7.04709	95.4476	-3.30524
CDH8	7.44899	29.3657	10.2704	1.62068	5.92886	6.04037	99.4665	-3.29807
CTXND1	67.0409	58.7314	27.73	62.3961	148.222	75.5046	712.341	-3.28126
ACVR1C	2.12828	3.03783	2.05407	3.24136	2.96443	4.02691	28.1319	-3.27371
ESYT3	24.4753	25.3153	29.7841	21.8791	26.6799	27.1817	250.173	-3.27269
PTPN3	71.2975	83.0341	77.0277	57.5341	52.3716	42.2826	612.874	-3.26115
LINC00957	13.8338	7.08827	15.4055	8.10339	11.8577	6.04037	99.4665	-3.25927
IGKC	39.3732	159.992	33.8922	150.723	15.8103	224.5	990.646	-3.25111
CHN2	57.4636	57.7188	58.5411	42.948	57.3123	30.2018	482.262	-3.24983
LAD1	22.347	16.2018	9.24333	9.72407	14.8222	7.04709	125.589	-3.24673
TACSTD2	12.7697	2.02522	2.05407	4.05169	2.96443	5.03364	45.212	-3.23066
FOXF1	5.32071	4.05044	5.13518	4.05169	8.89329	4.02691	49.2309	-3.23017
ANK2	2428.37	695.663	752.818	702.564	674.902	692.629	9283.54	-3.22749
BAIAP2L1	30.8601	29.3657	17.4596	22.6895	24.7036	21.1413	228.07	-3.2263
NRTN	1.06414	3.03783	2.05407	4.05169	1.97629	2.01346	22.1037	-3.22361
PDE3B	56.3995	33.4161	45.1896	42.1376	29.6443	20.1346	352.654	-3.22102
LINC00839	4.25657	7.08827	4.10815	8.91373	4.94072	5.03364	53.2497	-3.2178
TMEM222	194.738	117.463	116.055	37.2756	53.3597	33.222	841.949	-3.19373
NFE2	9.57727	11.1387	10.2704	3.24136	1.97629	6.04037	64.3016	-3.19106
KLK11	1.06414	1.01261	5.13518	2.43102	7.90515	1.00673	28.1319	-3.18538
PRRG4	200.059	58.7314	88.3252	59.1547	78.0633	31.2086	780.661	-3.18357
IL20RA	39.3732	26.3279	21.5678	14.5861	21.7392	10.0673	201.947	-3.18036
NOX5	18.0904	14.1765	15.4055	7.29305	7.90515	7.04709	105.495	-3.1784
CNGA1	23.4111	18.227	10.2704	27.5515	16.7984	21.1413	175.825	-3.16767
SLC16A10	12.7697	5.06305	3.08111	13.7758	13.834	16.1076	96.4523	-3.16255
KYNU	56.3995	33.4161	40.0544	24.3102	44.4665	23.1547	329.546	-3.15617
CXCR6	73.4258	31.3909	20.5407	12.9654	11.8577	15.1009	245.15	-3.1537
MLIP	1.06414	1.01261	2.05407	2.43102	1.97629	3.02018	17.0801	-3.14835
CFB	40.4374	45.5675	40.0544	45.379	44.4665	56.3768	398.871	-3.13578
ENPP1	164.942	167.081	110.92	168.55	113.636	84.5651	1178.53	-3.1265
STEAP3	223.47	232.9	199.245	217.171	250	264.769	2008.42	-3.11848
MIR497HG	5.32071	8.10088	15.4055	2.43102	3.95257	1.00673	52.245	-3.11357
SYPL2	12.7697	25.3153	11.2974	8.10339	10.8696	11.074	114.537	-3.11303
MFAP3L	70.2333	38.4792	50.3248	95.62	64.2293	77.518	568.667	-3.10557
IGHGP	3.19242	8.10088	2.05407	3.24136	1.97629	15.1009	48.2262	-3.10349
GBP1P1	13.8338	10.1261	10.2704	7.29305	7.90515	6.04037	79.3722	-3.10192
STEAP4	26.6035	14.1765	5.13518	11.3447	11.8577	15.1009	119.561	-3.09049
TNF	12.7697	5.06305	5.13518	1.62068	3.95257	7.04709	50.2356	-3.08227
CXCL11	27.6677	23.29	20.5407	17.0171	9.88143	10.0673	152.716	-3.0786
OLFM4	23.4111	5.06305	6.16222	1.62068	7.90515	3.02018	66.311	-3.07596
ETV7	15.9621	12.1513	17.4596	9.72407	9.88143	12.0807	108.509	-3.075
GPR18	5.32071	3.03783	1.02704	6.48271	1.97629	3.02018	29.1366	-3.06673
FGF12	21.2828	15.1892	22.5948	14.5861	17.7866	20.1346	155.73	-3.06601
AKR1C1	344.782	291.632	203.353	359.79	280.633	638.265	2953.85	-3.06455
TSPAN12	128.761	83.0341	56.487	92.3786	68.1819	61.4104	678.181	-3.05311
SLC45A3	61.7202	67.8449	32.8652	28.3619	13.834	24.1615	315.48	-3.0485
PIK3CD-AS2	2.12828	3.03783	3.08111	1.62068	1.97629	2.01346	19.0895	-3.04706
LY9	9.57727	18.227	8.21629	11.3447	2.96443	8.05382	80.377	-3.04618
FAM76A	35.1167	16.2018	28.757	7.29305	22.7273	6.04037	159.749	-3.04495
TBX3	17.0263	31.3909	26.703	62.3961	51.3835	101.68	397.866	-3.03831
ZFHX4	80.8748	56.7062	43.1355	50.241	46.4427	31.2086	420.974	-3.03292
ST3GAL6	104.286	79.9962	106.812	51.0513	61.2649	42.2826	607.851	-3.03263
SCARA5	18792.7	7086.25	11802.7	3786.71	7474.32	1212.1	68209.9	-3.02855
ETNK2	92.5803	75.9458	86.2711	38.8963	52.3716	41.2758	524.46	-3.02219
GPX3	769.374	937.677	667.574	220.412	405.139	210.406	4335.33	-3.01827
VIPR1	42.5657	72.908	69.8385	22.6895	65.2175	35.2355	414.946	-3.01283
SYT7	37.245	58.7314	68.8115	45.379	55.336	74.4979	457.144	-3.01207
TMEM238	3.19242	9.11349	9.24333	6.48271	4.94072	6.04037	52.245	-3.0063
LINC02331	34.0525	17.2144	21.5678	18.6378	24.7036	10.0673	168.792	-3.004
AQP3	39.3732	52.6557	100.65	103.723	107.708	113.76	692.247	-3.00366
CYB5A	1253.56	1050.08	599.789	952.148	773.716	909.075	7401.71	-3.00336
LINC00941	5.32071	2.02522	3.08111	3.24136	4.94072	1.00673	26.1225	-2.99824
CPS1	1350.4	1225.26	1116.39	1721.16	1717.39	1680.23	11707.9	-2.9951
FAM155A	81.9389	40.5044	29.7841	25.1205	18.7747	17.1144	281.319	-2.98471
VAMP8	1578.12	923.501	1412.18	399.497	927.867	325.173	7318.32	-2.97975
CTNNA3	210.7	121.513	56.487	183.137	135.376	180.204	1162.45	-2.97445
CFAP43	5.32071	4.05044	5.13518	4.05169	4.94072	8.05382	41.1932	-2.96961
CNTN3	9.57727	4.05044	5.13518	10.5344	1.97629	11.074	55.2592	-2.9689
PLIN2	292.639	271.38	203.353	277.136	271.739	250.675	2043.58	-2.96813
DHCR24	1284.42	1510.81	1665.85	1653.09	1698.62	1615.8	12255.5	-2.96327
CEBPA	308.601	399.981	407.734	355.739	260.87	333.227	2667.51	-2.95351
CNR2	2.12828	7.08827	1.02704	1.62068	1.97629	1.00673	19.0895	-2.94754
NRG4	24.4753	28.3531	20.5407	24.3102	24.7036	19.1278	181.853	-2.94682
SUGCT	39.3732	36.454	22.5948	43.7583	27.668	50.3364	282.324	-2.9436
PLAC8	11.7056	9.11349	19.5137	8.10339	1.97629	20.1346	90.4241	-2.94309
HPGD	678.922	362.515	266.002	367.894	411.068	252.689	2993.04	-2.94063
TMEM52	2.12828	2.02522	8.21629	3.24136	4.94072	3.02018	30.1414	-2.93963
PPP1R9A	39.3732	73.9206	27.73	84.2752	68.1819	108.727	513.408	-2.93713
CLDN1	469.286	280.493	257.786	358.98	382.412	556.72	2942.8	-2.93696
CD8B	11.7056	17.2144	9.24333	8.10339	3.95257	5.03364	70.3298	-2.93305
SLPI	548.033	1511.83	907.9	2215.47	1583.01	2622.53	11948	-2.93273
RDH5	12.7697	12.1513	9.24333	11.3447	15.8103	5.03364	84.3958	-2.93197
TNFRSF10D	37.245	19.2396	34.9192	17.8275	18.7747	22.148	190.895	-2.9313
CERS4	322.435	251.127	221.84	141.809	204.546	111.747	1587.44	-2.9257
SRRM3	60.6561	39.4918	34.9192	21.0688	9.88143	11.074	224.051	-2.92429
EPHA1	32.9884	40.5044	18.4867	22.6895	14.8222	22.148	190.895	-2.9171
PBLD	357.552	266.317	306.057	371.945	360.672	335.24	2511.78	-2.91527
FRRS1	36.1808	15.1892	30.8111	25.1205	29.6443	28.1884	206.971	-2.91075
SPON2	127.697	75.9458	124.271	18.6378	96.8381	30.2018	592.78	-2.90881
TSPAN2	108.542	101.261	66.7574	218.791	170.949	182.218	1059.97	-2.90597
MT1E	86.1955	158.98	107.839	156.395	127.471	218.46	1057.96	-2.89168
ATF5	483.12	651.109	639.844	687.167	594.862	822.497	4787.45	-2.88868
GLYCTK	183.032	256.19	280.381	166.93	152.174	112.754	1420.66	-2.88806
SORBS2	98.9652	98.2232	111.947	84.2752	83.9922	98.6593	708.322	-2.88314
CCR2	27.6677	15.1892	32.8652	17.0171	8.89329	12.0807	139.655	-2.88143
PLA2G2A	34.0525	39.4918	21.5678	42.1376	35.5732	73.4911	302.418	-2.88101
C8orf34-AS1	244.753	799.962	120.163	1463.47	450.593	389.604	4256.96	-2.88046
MAPK15	34.0525	46.5801	135.569	8.91373	28.6562	10.0673	323.517	-2.87915
GPAM	772.567	795.912	1011.63	1004.01	1036.56	1042.97	6932.51	-2.87661
STARD5	67.0409	57.7188	70.8655	8.10339	29.6443	13.0875	301.414	-2.87535
COBLL1	258.586	215.686	173.569	143.43	299.407	180.204	1553.28	-2.87445
PHYH	572.508	541.747	403.625	671.771	459.487	641.286	4018.85	-2.87347
SLC16A11	8.51313	22.2774	10.2704	11.3447	11.8577	9.06055	89.4194	-2.87127
SYNE4	4.25657	11.1387	6.16222	4.86203	2.96443	7.04709	44.2073	-2.86408
SIT1	9.57727	15.1892	7.18926	1.62068	6.917	11.074	62.2921	-2.85755
IL1RL2	11.7056	7.08827	8.21629	6.48271	7.90515	6.04037	57.2686	-2.85665
PCOLCE2	120.248	86.0719	59.5681	25.9308	49.4072	61.4104	482.262	-2.8453
MYOM1	45.7581	46.5801	21.5678	17.8275	26.6799	33.222	229.074	-2.84241
SLC38A3	356.487	299.733	150.974	250.395	203.558	452.021	2047.6	-2.84223
KBTBD8	15.9621	13.1639	18.4867	18.6378	12.8459	15.1009	112.528	-2.84149
WDTC1	404.374	206.573	269.084	95.62	155.139	60.4037	1417.65	-2.83606
BMPR1B	484.184	182.27	376.922	36.4652	236.166	29.1951	1597.49	-2.83295
PALMD	191.545	182.27	197.191	142.62	167.984	136.915	1201.64	-2.82348
CRIP3	26.6035	115.438	45.1896	46.1893	33.5969	34.2287	354.663	-2.82047
DOK6	15.9621	6.07566	9.24333	6.48271	9.88143	7.04709	64.3016	-2.81848
LRMDA	305.409	140.753	185.894	152.344	215.415	154.029	1356.36	-2.81826
CHMP4C	91.5162	104.299	72.9196	87.5166	98.8143	63.4239	603.832	-2.80479
ST8SIA6	325.627	121.513	78.0548	202.585	167.984	66.444	1116.23	-2.79918
ADGRG6	138.338	68.8575	105.785	67.2581	100.791	24.1615	585.747	-2.79841
SOX6	11.7056	7.08827	15.4055	20.2585	10.8696	10.0673	87.4099	-2.7983
FGGY	145.787	122.526	119.136	133.706	147.233	129.868	922.326	-2.79339
CYP2A13	4.25657	1.01261	4.10815	5.67237	7.90515	4.02691	31.1461	-2.79203
PPBP	43.6298	62.7819	11.2974	3.24136	26.6799	8.05382	178.839	-2.785
SIGLEC17P	19.1545	21.2648	15.4055	12.1551	5.92886	11.074	97.4571	-2.78256
DYNC1I1	118.12	53.6684	64.7033	27.5515	49.4072	17.1144	378.776	-2.78138
PRKG1	67.0409	42.5296	61.6222	24.3102	65.2175	26.1749	327.536	-2.77609
ADRA2B	10.6414	18.227	12.3244	12.1551	15.8103	11.074	91.4288	-2.77343
REEP6	204.315	279.48	138.65	269.032	165.02	275.843	1518.12	-2.77328
ABCA4	57.4636	39.4918	57.5141	17.0171	56.3242	30.2018	291.366	-2.76036
PF4	13.8338	22.2774	9.24333	1.62068	7.90515	3.02018	65.3063	-2.75861
SERPIND1	1203.54	955.904	869.9	1193.63	1220.36	1130.56	7395.68	-2.7549
SH2D4A	141.531	149.866	199.245	137.758	146.245	89.5988	969.547	-2.75083
LINC01588	5.32071	9.11349	6.16222	4.86203	6.917	8.05382	45.212	-2.74627
SOX9-AS1	6.38485	17.2144	7.18926	13.7758	4.94072	8.05382	64.3016	-2.74478
ALDH4A1	396.925	571.112	363.571	470.807	358.696	456.048	2923.71	-2.74476
SLC6A1	257.522	128.602	48.2707	110.206	69.17	415.779	1149.39	-2.74382
PLA1A	46.8222	42.5296	26.703	31.6032	14.8222	23.1547	206.971	-2.74192
IL32	210.7	257.203	285.516	202.585	199.605	290.944	1606.53	-2.73629
ADGRB3	5.32071	4.05044	1.02704	2.43102	5.92886	3.02018	24.1131	-2.73189
ATP8A1	275.613	302.771	387.193	610.185	548.42	438.933	2837.31	-2.73159
CA2	134.082	174.169	80.1089	136.947	150.198	155.036	919.311	-2.73147
PANX2	20.2187	21.2648	11.2974	14.5861	16.7984	23.1547	118.556	-2.72861
DDT	243.688	335.174	234.164	253.636	263.834	227.52	1718.06	-2.72603
DACH1	4.25657	2.02522	7.18926	4.86203	6.917	3.02018	31.1461	-2.72473
NEK5	29.796	12.1513	10.2704	8.10339	4.94072	15.1009	88.4146	-2.72272
PDE11A	22.347	14.1765	38.0004	13.7758	36.5613	8.05382	145.683	-2.7173
AKR1C2	438.426	371.628	376.922	546.168	461.463	739.945	3203.02	-2.71126
KLHDC7A	71.2975	78.9836	43.1355	84.2752	62.253	56.3768	432.026	-2.70941
PDGFC	102.158	65.8197	67.7844	77.7925	91.8973	77.518	526.469	-2.70938
ESR1	76.6182	73.9206	129.407	98.8613	106.719	72.4844	606.846	-2.706
ENTPD8	9.57727	25.3153	14.3785	17.8275	8.89329	13.0875	96.4523	-2.69969
RIMS4	1228.02	554.911	1056.82	226.085	658.104	247.655	4273.04	-2.69051
SLC26A1	21.2828	35.4414	32.8652	27.5515	22.7273	15.1009	165.777	-2.68223
DNAH6	21.2828	21.2648	19.5137	14.5861	11.8577	13.0875	108.509	-2.67998
MAB21L1	7.44899	8.10088	10.2704	12.1551	19.7629	12.0807	74.3487	-2.67565
GNAO1	130.889	91.1349	82.1629	101.292	90.9092	138.928	676.171	-2.67487
ACSL6	43.6298	8.10088	39.0274	13.7758	26.6799	2.01346	141.664	-2.67355
SLC16A7	23.4111	20.2522	9.24333	19.4481	24.7036	23.1547	126.594	-2.65957
CDC42BPG	46.8222	41.517	25.6759	42.948	23.7154	34.2287	226.06	-2.65795
TCEAL7	8.51313	5.06305	1.02704	2.43102	3.95257	1.00673	23.1084	-2.6563
UNC5CL	30.8601	58.7314	56.487	25.9308	23.7154	25.1682	231.084	-2.65003
DDTL	9.57727	10.1261	13.3515	18.6378	11.8577	19.1278	86.4052	-2.64857
HAL	7.44899	18.227	8.21629	4.05169	5.92886	9.06055	55.2592	-2.647
DEPDC7	93.6445	47.5927	63.6763	59.1547	60.2767	56.3768	392.842	-2.63018
CYP4F12	52.1429	131.639	263.948	54.2927	86.9566	35.2355	642.011	-2.62552
HERC5	42.5657	54.681	38.0004	30.7929	27.668	31.2086	230.079	-2.6177
RLN2	1.06414	5.06305	2.05407	6.48271	4.94072	2.01346	22.1037	-2.617
LINC00649	12.7697	21.2648	12.3244	6.48271	4.94072	9.06055	68.3204	-2.6165
PLSCR1	389.476	277.455	238.273	249.584	258.894	237.588	1675.86	-2.60629
SHMT1	525.686	437.448	472.437	519.427	470.356	517.458	2979.98	-2.60307
CDA	23.4111	52.6557	48.2707	14.5861	30.6324	17.1144	188.886	-2.60198
SKAP1	38.3091	57.7188	57.5141	54.2927	37.5495	42.2826	290.362	-2.59842
IL18RAP	24.4753	43.5423	17.4596	8.10339	7.90515	11.074	113.532	-2.59738
EMID1	22.347	28.3531	15.4055	8.10339	15.8103	5.03364	95.4476	-2.59094
ANO1	111.735	128.602	99.6226	171.792	148.222	250.675	908.26	-2.58117
SELENOP	6775.39	5171.4	4754.15	7219.31	6702.58	6050.43	36361.5	-2.57265
TMEM56	211.764	152.904	131.461	247.964	213.439	195.305	1142.36	-2.57179
CYP3A5	288.382	403.019	377.949	243.102	257.905	242.621	1794.42	-2.57011
SERPINF1	2371.97	2121.42	691.196	782.787	735.179	1018.81	7608.68	-2.56375
RAB26	27.6677	49.6179	20.5407	20.2585	11.8577	24.1615	151.711	-2.56239
CA3	11059.6	9936.75	1793.21	18705.9	9186.77	11090.1	60692.6	-2.55952
SHBG	76.6182	113.412	79.0818	83.4649	83.004	59.3969	486.281	-2.55939
RPRM	10.6414	10.1261	2.05407	22.6895	6.917	15.1009	66.311	-2.5587
CHADL	2.12828	11.1387	1.02704	3.24136	1.97629	3.02018	22.1037	-2.55728
IGHA1	58.5278	122.526	34.9192	175.033	14.8222	485.243	872.09	-2.5539
WASF2	1035.41	478.965	599.789	248.774	455.534	172.15	2907.64	-2.54436
IGHG1	52.1429	242.014	50.3248	194.481	42.4902	341.281	895.198	-2.54126
IGF1	168.134	96.198	71.8926	95.62	128.459	69.4642	610.865	-2.541
NRIR	1.06414	6.07566	6.16222	2.43102	1.97629	2.01346	19.0895	-2.53788
KRT8	196.866	288.594	263.948	260.119	239.131	320.139	1500.03	-2.5203
PIANP	58.5278	70.8827	24.6489	64.8271	50.3953	57.3835	311.461	-2.5162
IL15RA	55.3354	47.5927	53.4059	29.1722	32.6087	16.1076	223.046	-2.51442
STBD1	15.9621	10.1261	16.4326	15.3964	13.834	20.1346	87.4099	-2.51292
IGFBP3	1984.62	2785.69	2713.43	1687.94	1545.46	1447.67	11544.1	-2.50941
BAIAP3	15.9621	33.4161	21.5678	10.5344	14.8222	18.1211	108.509	-2.50839
TC2N	54.2712	60.7566	38.0004	64.8271	53.3597	75.5046	328.541	-2.50727
NXPH2	19.1545	9.11349	79.0818	4.05169	36.5613	2.01346	141.664	-2.5027
HOXB7	7.44899	6.07566	1.02704	4.05169	2.96443	4.02691	24.1131	-2.49893
BDH1	390.54	552.885	414.923	368.704	361.66	443.967	2382.17	-2.49658
CLDN4	6.38485	6.07566	4.10815	2.43102	6.917	4.02691	28.1319	-2.49492
FCGR3B	17.0263	40.5044	6.16222	1.62068	10.8696	4.02691	75.3534	-2.49485
PIK3AP1	453.324	264.291	336.868	217.171	336.957	173.157	1673.85	-2.49482
TPTE2P5	2.12828	3.03783	1.02704	4.05169	1.97629	7.04709	18.0848	-2.49352
BMP5	3411.64	3778.05	2090.02	6745.26	4316.21	4656.12	23398.7	-2.48962
HIST1H2AC	147.916	142.778	72.9196	116.689	83.004	133.895	652.058	-2.48839
MT1L	11.7056	13.1639	12.3244	2.43102	3.95257	7.04709	47.2215	-2.48457
TRGC2	15.9621	24.3027	9.24333	12.1551	6.917	10.0673	73.344	-2.48424
RASEF	17.0263	9.11349	7.18926	8.91373	3.95257	9.06055	51.2403	-2.47611
PLEK2	27.6677	40.5044	30.8111	21.0688	23.7154	38.2557	168.792	-2.47608
ABCD2	3.19242	1.01261	2.05407	4.05169	3.95257	2.01346	15.0707	-2.47389
PCDHA12	65.9768	33.4161	41.0815	23.4998	29.6443	12.0807	189.891	-2.46959
ACKR4	20.2187	5.06305	13.3515	12.1551	9.88143	8.05382	63.2969	-2.46629
GABRB2	760.861	380.742	867.846	551.841	887.353	257.722	3411	-2.46515
SGPP2	1219.51	410.107	231.083	428.669	272.728	229.534	2568.04	-2.46453
ITIH4	20.2187	26.3279	23.6218	5.67237	7.90515	8.05382	84.3958	-2.46364
FAM47E	2.12828	6.07566	8.21629	10.5344	8.89329	10.0673	42.1979	-2.46316
GAL3ST1	1.06414	11.1387	4.10815	12.1551	5.92886	17.1144	47.2215	-2.45957
CETP	15.9621	11.1387	14.3785	12.9654	16.7984	21.1413	84.3958	-2.45448
FBLN1	124.505	115.438	15.4055	1.62068	88.9329	1.00673	316.484	-2.45254
TULP1	13.8338	7.08827	10.2704	1.62068	5.92886	13.0875	47.2215	-2.45063
SLAMF7	85.1313	65.8197	55.46	35.6549	34.585	64.4306	310.456	-2.44923
PTGIR	23.4111	34.4288	40.0544	13.7758	24.7036	14.0942	136.641	-2.4459
CYP51A1-AS1	2.12828	2.02522	2.05407	2.43102	4.94072	3.02018	15.0707	-2.44557
AHDC1	148.98	63.7945	119.136	51.0513	72.1345	33.222	443.078	-2.4447
CPED1	114.927	61.7692	79.0818	71.3098	79.0515	36.2422	400.88	-2.44284
MLPH	47.8864	19.2396	10.2704	20.2585	9.88143	30.2018	124.584	-2.44016
SYT12	21.2828	17.2144	23.6218	21.0688	7.90515	32.2153	111.523	-2.44003
TRAC	87.2596	100.248	64.7033	53.4824	24.7036	58.3902	350.644	-2.43599
SMIM2-AS1	11.7056	11.1387	7.18926	7.29305	14.8222	8.05382	54.2544	-2.43488
GCHFR	63.8485	157.967	144.812	100.482	75.0989	82.5517	561.634	-2.43129
MSMO1	1047.12	649.083	1033.2	1114.22	1028.66	1152.7	5397.31	-2.42625
DNAJB9	1079.04	614.655	892.495	997.527	986.167	961.425	4932.13	-2.41955
CCDC74B	47.8864	25.3153	30.8111	12.1551	11.8577	12.0807	124.584	-2.41556
CDHR3	8.51313	10.1261	8.21629	1.62068	4.94072	4.02691	33.1555	-2.40948
LINC01137	12.7697	23.29	13.3515	11.3447	12.8459	13.0875	76.3581	-2.40189
IGSF11	94.7086	52.6557	38.0004	27.5515	38.5376	43.2893	259.216	-2.39966
ECT2L	4.25657	1.01261	4.10815	3.24136	4.94072	3.02018	18.0848	-2.39853
ITIH2	3714.92	2924.42	3258.79	5970.58	5311.27	2364.8	20638.8	-2.39491
TST	410.759	555.923	429.301	551.03	443.676	523.498	2553.98	-2.39461
AKR7L	7.44899	45.5675	25.6759	4.05169	17.7866	21.1413	106.499	-2.39281
AGMO	170.263	107.337	165.353	166.119	208.498	146.982	841.949	-2.38884
HAAO	452.26	361.502	331.733	180.706	224.309	161.076	1488.98	-2.38396
MFSD2A	17.0263	23.29	19.5137	26.7412	130.435	50.3364	232.088	-2.38095
IL17RB	47.8864	89.1097	55.46	68.0685	74.1108	69.4642	349.64	-2.37612
LINC01909	2.12828	4.05044	4.10815	7.29305	3.95257	4.02691	22.1037	-2.37539
RUFY4	10.6414	14.1765	9.24333	9.72407	5.92886	5.03364	47.2215	-2.3716
RNASE4	2.12828	11.1387	1.02704	8.10339	11.8577	10.0673	38.1791	-2.36971
GCNT1	81.9389	65.8197	59.5681	67.2581	71.1463	60.4037	349.64	-2.36887
HAR1A	25.5394	34.4288	71.8926	18.6378	29.6443	16.1076	168.792	-2.36751
KCNJ15	3.19242	12.1513	7.18926	2.43102	4.94072	4.02691	29.1366	-2.36517
CHCHD10	136.21	98.2232	111.947	58.3444	87.9448	56.3768	471.21	-2.3644
CD8A	95.7727	76.9584	55.46	47.81	25.6917	44.296	296.39	-2.36173
CNNM1	24.4753	27.3405	10.2704	24.3102	16.7984	21.1413	106.499	-2.36156
GATA2-AS1	39.3732	46.5801	40.0544	25.9308	39.5257	35.2355	193.909	-2.35956
KCNH3	40.4374	39.4918	30.8111	29.9825	20.751	28.1884	161.759	-2.35537
CMPK2	223.47	187.333	220.813	182.326	165.02	151.009	963.519	-2.35506
SCGB3A1	1.06414	5.06305	7.18926	3.24136	1.97629	5.03364	20.0942	-2.35493
CD3G	9.57727	22.2774	10.2704	6.48271	3.95257	11.074	54.2544	-2.3549
TMEM92	19.1545	24.3027	34.9192	11.3447	20.751	11.074	103.485	-2.35288
HCP5	223.47	168.093	202.326	120.74	131.423	109.733	812.812	-2.3512
S100A8	67.0409	190.371	24.6489	31.6032	33.5969	33.222	323.517	-2.35097
SMAD9	1258.88	494.154	832.927	535.634	700.594	320.139	3506.44	-2.34453
FTLP2	2.12828	3.03783	6.16222	4.05169	2.96443	3.02018	18.0848	-2.34452
SLITRK6	47.8864	65.8197	9.24333	42.948	37.5495	26.1749	193.909	-2.34109
STARD10	485.249	697.689	587.465	503.22	482.214	563.768	2803.15	-2.341
KHDRBS2	43.6298	12.1513	2.05407	12.9654	1.97629	13.0875	72.3393	-2.33768
TMEM154	91.5162	79.9962	62.6492	79.4132	97.8262	83.5584	416.955	-2.33755
GNG11	366.065	414.158	430.328	391.394	293.479	379.536	1915.99	-2.33721
PRSS3	6.38485	3.03783	4.10815	3.24136	6.917	5.03364	24.1131	-2.33258
DCXR	1174.81	1964.46	1554.93	1524.25	1384.39	1656.07	7753.36	-2.32894
MYO1B	483.12	521.494	428.274	432.721	397.234	477.189	2291.75	-2.32722
EXOC3L4	43.6298	90.1223	120.163	30.7929	58.3005	18.1211	301.414	-2.32419
STX17-AS1	11.7056	3.03783	3.08111	8.91373	1.97629	5.03364	28.1319	-2.32236
POU2AF1	9.57727	5.06305	2.05407	5.67237	3.95257	11.074	31.1461	-2.32123
PPP2R2C	133.018	43.5423	47.2437	22.6895	37.5495	24.1615	256.202	-2.31836
CCDC110	13.8338	8.10088	11.2974	15.3964	10.8696	7.04709	55.2592	-2.31684
GRAMD2A	9.57727	14.1765	11.2974	22.6895	3.95257	11.074	60.2827	-2.31342
TMEM74B	45.7581	85.0593	48.2707	37.2756	37.5495	48.3229	249.169	-2.30641
PER3	239.432	170.119	292.705	185.568	279.645	201.346	1128.29	-2.30618
C8orf34	234.111	544.784	70.8655	889.752	333.992	535.579	2149.08	-2.30514
DNAJC22	197.93	166.068	78.0548	183.947	119.565	128.861	719.374	-2.30337
KLHL14	76.6182	100.248	56.487	126.413	89.9211	98.6593	449.106	-2.29693
MT1A	7.44899	22.2774	9.24333	13.7758	16.7984	26.1749	78.3675	-2.29642
SOCS2	332.012	158.98	350.219	98.8613	270.751	101.68	1072.03	-2.29298
GCSAM	7.44899	8.10088	4.10815	2.43102	1.97629	3.02018	22.1037	-2.29173
SLC34A2	4.25657	6.07566	6.16222	1.62068	3.95257	5.03364	22.1037	-2.29088
KCNS3	34.0525	11.1387	23.6218	15.3964	13.834	19.1278	95.4476	-2.28912
OAS2	678.922	590.352	408.761	405.169	392.293	305.039	2260.6	-2.28631
ACADSB	1125.86	910.337	1111.25	1183.9	1228.26	1127.54	5428.46	-2.28411
SCN9A	57.4636	87.0845	29.7841	88.3269	61.2649	57.3835	309.451	-2.28372
SPR	254.33	255.178	310.165	232.567	231.226	188.258	1192.59	-2.28156
SMPDL3B	7.44899	14.1765	3.08111	12.1551	12.8459	11.074	49.2309	-2.28089
RPS3AP5	1.06414	2.02522	2.05407	6.48271	2.96443	4.02691	15.0707	-2.28005
RBMS2P1	1.06414	1.01261	1.02704	1.62068	2.96443	1.00673	7.03298	-2.27881
C17orf107	9.57727	15.1892	15.4055	7.29305	10.8696	5.03364	51.2403	-2.27848
WNT4	1.06414	4.05044	1.02704	3.24136	1.97629	6.04037	14.066	-2.27811
LRRC55	7.44899	10.1261	12.3244	7.29305	4.94072	10.0673	42.1979	-2.27807
RINL	79.8106	87.0845	84.217	59.1547	86.9566	66.444	373.753	-2.27396
CYP39A1	176.648	164.043	109.893	200.964	161.067	212.42	824.868	-2.27153
LILRB5	12.7697	53.6684	33.8922	20.2585	9.88143	17.1144	118.556	-2.26899
MIR17HG	7.44899	1.01261	1.02704	6.48271	13.834	9.06055	31.1461	-2.26551
C2orf40	2481.58	2021.17	3272.14	2016.93	2878.46	1480.9	11284.9	-2.25844
FERMT1	23.4111	16.2018	6.16222	36.4652	10.8696	14.0942	85.4005	-2.25692
IL1R2	14.898	20.2522	9.24333	5.67237	11.8577	5.03364	53.2497	-2.2545
PDE6B	27.6677	18.227	23.6218	8.91373	17.7866	8.05382	82.3864	-2.24511
MAPK13	68.1051	225.812	115.028	109.396	80.0396	120.807	565.653	-2.23851
DCHS2	337.333	113.412	174.596	175.844	206.522	128.861	893.189	-2.23732
MST1P2	17.0263	23.29	9.24333	22.6895	12.8459	21.1413	83.3911	-2.23565
SATB1	134.082	100.248	82.1629	70.4995	83.9922	59.3969	415.951	-2.23434
LINC00987	77.6823	33.4161	40.0544	37.2756	42.4902	43.2893	215.008	-2.23408
LIX1	59.5919	46.5801	55.46	17.8275	50.3953	18.1211	193.909	-2.23015
TCF7	23.4111	40.5044	30.8111	36.4652	15.8103	24.1615	133.627	-2.22779
SERTAD4-AS1	68.1051	51.6431	114.001	24.3102	92.8855	35.2355	301.414	-2.22743
CD3D	36.1808	30.3783	24.6489	23.4998	10.8696	15.1009	109.514	-2.22367
ACSM3	247.945	200.497	287.57	189.619	300.396	213.426	1117.24	-2.21938
ISG15	518.237	709.84	324.544	312.791	271.739	332.22	1915.99	-2.21891
CDO1	1003.49	808.063	1033.2	519.427	844.863	495.31	3648.11	-2.21812
HID1	80.8748	122.526	83.19	67.2581	66.2056	65.4373	375.762	-2.21534
SMPD3	27.6677	28.3531	28.757	10.5344	34.585	18.1211	114.537	-2.215
HDC	13.8338	24.3027	24.6489	13.7758	13.834	7.04709	75.3534	-2.21409
BMP8B	12.7697	12.1513	7.18926	9.72407	15.8103	6.04037	49.2309	-2.21357
CEACAM1	106.414	70.8827	158.164	65.6374	124.506	44.296	440.064	-2.21197
ADRA2A	6.38485	17.2144	11.2974	4.86203	7.90515	11.074	45.212	-2.20738
MT-TT	148.98	22.2774	16.4326	17.0171	39.5257	10.0673	194.914	-2.20127
PARP15	31.9242	31.3909	24.6489	31.6032	23.7154	27.1817	130.613	-2.20079
FGF2	475.671	225.812	284.489	199.343	279.645	181.211	1260.91	-2.20032
RAB11FIP4	96.8369	72.908	60.5952	55.9134	31.6206	31.2086	267.253	-2.1996
COL4A6	79.8106	32.4035	18.4867	38.0859	23.7154	33.222	172.81	-2.19959
ACSL1	1964.41	1226.27	1533.37	1452.13	1697.63	1238.28	6968.68	-2.19807
ADM2	5.32071	7.08827	7.18926	4.05169	4.94072	7.04709	27.1272	-2.1913
GULP1	104.286	61.7692	16.4326	115.878	47.4309	122.821	356.673	-2.19115
CXCL6	18.0904	3.03783	1.02704	10.5344	4.94072	31.2086	52.245	-2.18703
LRRN4CL	964.112	692.626	1163.63	554.272	985.179	680.548	3824.94	-2.18687
KIAA2012	31.9242	23.29	24.6489	17.8275	14.8222	7.04709	90.4241	-2.18201
GBP4	355.423	272.392	351.247	179.085	204.546	130.875	1129.3	-2.18162
CAT	4370.43	2078.89	1762.39	2337.02	2122.53	1841.31	10962.4	-2.18022
ANO9	35.1167	85.0593	41.0815	45.379	30.6324	70.4709	232.088	-2.17793
GSTA1	2983.85	2876.83	2553.21	2315.95	2264.82	2908.44	11985.2	-2.17691
LCK	65.9768	83.0341	68.8115	48.6203	26.6799	40.2691	251.178	-2.17645
RTP4	179.84	102.274	129.407	45.379	107.708	41.2758	456.139	-2.1754
TPT1P9	3.19242	3.03783	4.10815	4.05169	4.94072	6.04037	19.0895	-2.17455
RND1	14.898	7.08827	11.2974	14.5861	11.8577	27.1817	65.3063	-2.17268
OR7E14P	2.12828	7.08827	18.4867	6.48271	5.92886	4.02691	33.1555	-2.17207
CYP4V2	939.637	686.55	609.033	564.806	532.609	515.445	2889.55	-2.17167
GPRC5D-AS1	1.06414	3.03783	2.05407	7.29305	1.97629	10.0673	19.0895	-2.16766
RASD1	39.3732	46.5801	19.5137	25.9308	31.6206	30.2018	144.679	-2.16757
PSMB9	448.004	281.506	424.166	171.792	267.787	124.834	1286.03	-2.16708
CD226	27.6677	23.29	38.0004	11.3447	14.8222	19.1278	100.471	-2.16679
CCT8P1	12.7697	13.1639	10.2704	8.10339	12.8459	10.0673	50.2356	-2.16477
PACRG	25.5394	14.1765	12.3244	12.9654	17.7866	10.0673	69.3251	-2.16329
PALM3	26.6035	44.5549	34.9192	45.379	21.7392	50.3364	166.782	-2.16245
IGHG4	9.57727	49.6179	12.3244	42.1376	25.6917	45.3028	137.646	-2.16111
TCIM	107.478	63.7945	163.299	71.3098	50.3953	64.4306	386.814	-2.15613
SLC9A7P1	15.9621	6.07566	5.13518	9.72407	6.917	9.06055	39.1838	-2.15264
HERC6	535.263	399.981	380.004	256.877	330.04	142.955	1512.09	-2.14932
HKDC1	9.57727	10.1261	17.4596	8.91373	11.8577	10.0673	50.2356	-2.1481
MAP2K6	44.6939	51.6431	28.757	42.1376	47.4309	42.2826	188.886	-2.14102
FAM180A	27.6677	17.2144	20.5407	8.10339	21.7392	6.04037	74.3487	-2.13863
YBX2	2.12828	10.1261	4.10815	3.24136	8.89329	3.02018	23.1084	-2.13723
WISP2	14.898	13.1639	10.2704	10.5344	12.8459	11.074	53.2497	-2.13406
RASL11B	12.7697	3.03783	9.24333	4.05169	3.95257	4.02691	27.1272	-2.13398
CRYZ	470.351	341.25	329.679	428.669	448.617	414.772	1779.34	-2.13337
UGP2	2567.77	1887.51	1979.1	2627.12	2292.49	2733.27	10296.3	-2.1327
EFCAB12	6.38485	11.1387	3.08111	4.05169	2.96443	4.02691	23.1084	-2.13128
TUBA4A	210.7	134.677	211.57	91.5683	135.376	59.3969	614.884	-2.12925
MAPK10	220.277	123.538	98.5955	83.4649	107.708	62.4171	505.37	-2.12321
SLC7A9	26.6035	57.7188	41.0815	14.5861	24.7036	33.222	143.674	-2.12287
LINC01315	18.0904	26.3279	20.5407	16.2068	9.88143	21.1413	81.3817	-2.12181
ELFN1	120.248	125.564	123.244	85.0856	92.8855	81.545	455.134	-2.11918
HIST1H3H	8.51313	10.1261	2.05407	9.72407	4.94072	9.06055	32.1508	-2.11865
HIST1H2BD	25.5394	35.4414	11.2974	29.9825	18.7747	28.1884	107.504	-2.11188
SLC16A9	715.103	506.305	484.761	559.134	638.341	671.487	2575.08	-2.11158
SCEL	35.1167	34.4288	9.24333	42.948	75.0989	54.3633	180.848	-2.11091
B3GLCT	100.029	87.0845	72.9196	98.051	78.0633	93.6257	380.786	-2.10857
MARVELD2	100.029	47.5927	49.2978	71.3098	47.4309	59.3969	269.263	-2.10687
XAF1	776.823	631.869	722.007	319.273	416.997	247.655	2235.48	-2.10649
PTGES3P1	21.2828	4.05044	8.21629	9.72407	5.92886	4.02691	38.1791	-2.10552
SLC25A13	396.925	351.376	343.03	405.98	405.139	345.308	1603.52	-2.09772
LINC02012	3.19242	1.01261	4.10815	1.62068	3.95257	3.02018	12.0565	-2.09719
IFIH1	442.683	301.758	342.003	265.791	311.265	269.803	1377.46	-2.0959
SMAD9-IT1	5.32071	5.06305	7.18926	2.43102	1.97629	2.01346	17.0801	-2.09462
COLGALT2	26.6035	15.1892	17.4596	14.5861	6.917	11.074	65.3063	-2.09323
ACAA2	193.674	688.575	180.758	593.168	343.874	898.001	2060.66	-2.09299
TFP1	1.06414	5.06305	1.02704	2.43102	2.96443	3.02018	11.0518	-2.09049
ENPP5	363.936	166.068	157.137	95.62	206.522	101.68	769.609	-2.08156
BORCS7	716.167	413.145	554.6	475.669	569.171	417.792	2217.4	-2.08006
CFP	24.4753	94.1728	22.5948	23.4998	16.7984	11.074	135.636	-2.07898
SH2D3A	6.38485	21.2648	18.4867	9.72407	5.92886	11.074	51.2403	-2.07705
ALDH6A1	769.374	618.705	623.411	914.872	855.732	795.315	3217.09	-2.07619
PCDHA7	18.0904	33.4161	34.9192	21.8791	29.6443	28.1884	116.547	-2.07349
AHR	262.843	158.98	212.597	213.929	221.344	241.615	919.311	-2.07258
BEX5	11.7056	19.2396	4.10815	17.0171	14.8222	19.1278	60.2827	-2.07203
FMN2	13.8338	3.03783	3.08111	8.91373	7.90515	12.0807	34.1602	-2.06885
TEF	438.426	311.884	542.275	259.308	458.499	308.059	1620.6	-2.06833
IL12RB2	7.44899	2.02522	1.02704	3.24136	1.97629	3.02018	13.0613	-2.06421
PLCB4	220.277	100.248	173.569	142.62	135.376	121.814	622.921	-2.06389
DLGAP2	9.57727	4.05044	5.13518	4.05169	7.90515	1.00673	22.1037	-2.06356
SLC6A12	406.502	221.762	41.0815	46.9996	38.5376	80.5382	581.728	-2.0628
CAPZA2	2196.39	1470.31	1580.61	1607.71	1744.07	1399.35	6956.63	-2.06165
DPYD	428.849	262.266	187.948	354.118	286.562	231.547	1215.7	-2.05833
SLC39A14	1656.87	1116.91	1789.1	1241.44	1460.48	1250.36	5893.64	-2.05409
RASGEF1B	118.12	85.0593	192.056	79.4132	130.435	84.5651	477.238	-2.05381
TTN-AS1	18.0904	12.1513	13.3515	8.91373	4.94072	5.03364	43.2026	-2.05266
CLEC10A	46.8222	26.3279	26.703	15.3964	6.917	2.01346	85.4005	-2.04485
MAP3K6	120.248	119.488	85.244	26.7412	35.5732	31.2086	287.348	-2.04252
TRGV10	2.12828	4.05044	2.05407	2.43102	2.96443	1.00673	10.0471	-2.04232
FCRL6	31.9242	16.2018	10.2704	6.48271	4.94072	18.1211	60.2827	-2.04017
STAT1	2905.11	1909.78	1870.23	2101.21	2095.85	1749.69	8636.5	-2.03641
EGLN3	500.147	773.634	549.465	1024.27	718.38	1637.95	3556.68	-2.03592
MS4A8	42.5657	131.639	58.5411	83.4649	77.0752	68.4575	315.48	-2.03542
APOL3	442.683	309.859	460.112	130.465	245.06	96.6459	1147.38	-2.03071
SGK2	48.9505	140.753	90.3792	67.2581	40.5139	84.5651	321.508	-2.02975
GLRX	335.205	258.216	195.137	217.981	224.309	221.48	987.632	-2.02864
FUOM	136.21	328.086	210.543	279.567	262.846	229.534	980.599	-2.02385
MT-ND5	37899.4	30804.6	19202.5	20710.6	25013.9	16421.7	101683	-2.02357
TCEAL5	54.2712	25.3153	11.2974	18.6378	19.7629	16.1076	98.4618	-2.02265
HCG11	37.245	30.3783	25.6759	25.9308	26.6799	13.0875	107.504	-2.02035
LINC00472	90.452	65.8197	50.3248	71.3098	70.1582	57.3835	273.282	-2.01583
OGDHL	499.082	557.948	314.273	440.014	405.139	337.254	1721.07	-2.01567
NXPH3	194.738	98.2232	133.515	78.6029	114.625	76.5113	469.2	-2.01563
SLC9A7	311.793	185.308	210.543	299.015	292.49	261.749	1051.93	-2.01563
CACNA2D1	210.7	73.9206	72.9196	111.827	97.8262	103.693	451.116	-2.01239
N4BP2L1	302.216	212.648	272.165	191.24	226.285	219.467	957.49	-2.01232
FAM241A	78.7465	50.6305	51.3518	42.948	50.3953	47.3162	216.013	-2.01176
MUC3A	17.0263	29.3657	47.2437	29.1722	55.336	31.2086	140.66	-2.01124
RBKS	89.3879	75.9458	56.487	72.1201	64.2293	49.3297	273.282	-2.00855
KCNS1	51.0788	71.8953	106.812	34.8446	82.0159	34.2287	255.197	-2.00725
MYZAP	67.0409	49.6179	57.5141	25.9308	72.1345	50.3364	216.013	-2.00645
TMEM266	20.2187	13.1639	19.5137	28.3619	18.7747	17.1144	78.3675	-2.00497
FASLG	22.347	35.4414	31.8381	24.3102	26.6799	17.1144	105.495	-2.00467
MBP	337.333	280.493	240.327	217.171	224.309	275.843	1052.94	-2.0036

## Sheet: Down_in_Met
Gene	18_2	18_3	18_4	18_5	18_6	18_7	18_LivMet	Log2 FC (Intracranial / Metastasis)
NEURL1	13.8338	18.227	4.10815	20.2585	7.90515	32.2153	4.01885	2.00143
VSTM4	11640.6	8758.07	10906.1	7844.89	9913.05	7720.6	2363.08	2.00176
EFNB2	5689.97	4524.34	3543.28	6609.12	5205.54	7377.3	1366.41	2.00684
CARMN	74.4899	61.7692	74.9737	40.5169	44.4665	43.2893	14.066	2.00819
KLHL35	55.3354	187.333	131.461	84.2752	88.9329	107.72	27.1272	2.00884
GJC1	693.82	487.066	557.681	602.082	605.732	600.01	146.688	2.01057
TOX2	14.898	48.6053	41.0815	44.5686	37.5495	56.3768	10.0471	2.01161
DDIAS	37.245	53.6684	66.7574	97.2407	76.087	130.875	19.0895	2.01168
MRPS24	1.06414	5.06305	6.16222	4.05169	2.96443	5.03364	1.00471	2.01346
RRM2	402.246	641.995	554.6	995.096	634.388	967.465	172.81	2.01672
NOXO1	12.7697	20.2522	11.2974	8.10339	8.89329	12.0807	3.01414	2.02094
MID1	3928.81	3579.58	3238.25	4575.17	4573.13	4510.14	1001.7	2.0217
RAET1G	27.6677	66.8323	41.0815	60.7754	41.502	56.3768	12.0565	2.02412
ANKRD18CP	13.8338	10.1261	14.3785	11.3447	9.88143	14.0942	3.01414	2.02608
CD109	221.341	227.837	162.272	403.549	282.609	324.166	66.311	2.02722
NUSAP1	628.908	865.782	942.82	1429.44	1177.87	1375.19	262.23	2.02871
NECTIN1	1844.16	1823.71	1044.5	1187.15	1080.04	1272.5	336.578	2.03078
FOXD2-AS1	671.473	1272.85	902.765	905.959	868.578	999.681	229.074	2.03206
LKAAEAR1	5.32071	7.08827	1.02704	3.24136	3.95257	4.02691	1.00471	2.03217
PDLIM7	6667.91	10180.8	8862.3	6699.07	6325.11	7380.32	1877.81	2.03317
IL33	2481.58	944.766	2510.08	888.942	1742.1	839.611	382.795	2.03414
GPR37L1	51.0788	93.1602	79.0818	55.9134	58.3005	82.5517	17.0801	2.03533
FRAS1	2750.81	2360.4	2543.97	2355.65	3092.89	2217.82	622.921	2.0354
PPEF1	18.0904	21.2648	14.3785	16.2068	11.8577	17.1144	4.01885	2.03634
CCDC114	30.8601	60.7566	40.0544	21.8791	20.751	48.3229	9.04241	2.0368
C5orf34	92.5803	100.248	99.6226	161.257	121.542	167.117	30.1414	2.03735
PBK	144.723	203.535	229.029	320.894	270.751	316.113	60.2827	2.03766
PRSS23	5283.46	3593.75	7947.21	3720.27	7002.97	4115.5	1283.02	2.04023
UNC80	227.726	75.9458	55.46	38.8963	34.585	63.4239	20.0942	2.04063
CDH4	604.432	1121.97	655.249	1068.84	1030.63	880.887	217.018	2.04193
USH1C	325.627	166.068	136.596	239.86	195.652	178.191	50.2356	2.04284
ANKRD24	163.878	543.772	196.164	405.98	296.443	407.725	81.3817	2.04423
PLK1	169.199	301.758	232.11	352.497	267.787	343.294	67.3157	2.0449
ANLN	334.14	334.161	344.057	727.684	607.708	737.931	124.584	2.04543
IDI2-AS1	72.3616	67.8449	60.5952	72.9305	40.5139	59.3969	15.0707	2.04688
DKKL1	15.9621	26.3279	28.757	25.9308	26.6799	26.1749	6.02827	2.0505
LINC01234	640.613	743.256	578.222	687.978	657.115	941.291	170.801	2.05159
FABP5	5.32071	16.2018	20.5407	8.91373	7.90515	16.1076	3.01414	2.05191
MYCN	13.8338	28.3531	33.8922	87.5166	44.4665	167.117	15.0707	2.0528
DGKI	346.91	471.876	410.815	260.929	381.423	204.366	83.3911	2.05303
MICAL2	7087.18	5856.94	8110.51	6501.35	8114.63	6497.42	1690.93	2.0553
GPSM2	171.327	199.484	190.002	304.687	229.249	335.24	57.2686	2.05715
CD248	1367.42	1037.93	1214.98	944.855	1100.79	1031.9	267.253	2.06246
KIF23	484.184	694.651	689.142	931.079	823.123	865.786	178.839	2.06437
DLGAP5	100.029	129.614	106.812	185.568	157.115	229.534	36.1696	2.06595
MAP2	467.158	351.376	348.165	339.532	325.099	493.297	92.4335	2.06748
ATF4P4	2.12828	6.07566	4.10815	4.05169	6.917	2.01346	1.00471	2.06899
DPYSL3	54037.1	39636.6	82776.1	42678.9	83000.1	37447.3	13487.3	2.0691
HDAC9	695.949	402.006	651.141	593.978	753.953	396.651	138.65	2.07026
NYAP1	185.161	218.724	215.678	217.171	289.526	246.648	54.2544	2.07639
OSBPL10	436.298	338.212	691.196	227.705	719.368	260.743	105.495	2.07854
HOXB2	61.7202	150.879	448.815	166.119	229.249	294.971	53.2497	2.08095
SCG5	1062.01	884.009	650.114	883.269	789.527	885.92	202.952	2.08176
CATSPER1	14.898	11.1387	9.24333	11.3447	13.834	16.1076	3.01414	2.08193
PMEPA1	4234.22	3384.14	4234.47	3752.68	4482.22	4348.06	961.509	2.08259
PXDN	1630.26	2865.69	2639.48	3797.25	3455.54	4224.23	731.43	2.08444
ROBO1	3659.58	3049.98	1036.28	5934.11	3076.09	6437.02	911.274	2.0847
TP53TG3D	3.19242	7.08827	6.16222	3.24136	4.94072	1.00673	1.00471	2.08811
ADAM12	3179.66	1395.38	3404.63	1132.85	1994.07	1007.73	474.224	2.09004
KIF14	131.954	175.182	204.38	307.118	270.751	326.18	55.2592	2.09406
CRTAC1	197.93	68.8575	111.947	34.0342	62.253	15.1009	19.0895	2.09733
TWIST2	513.98	747.307	637.79	615.857	632.412	671.487	148.697	2.09772
TSC22D3	11193.7	9892.19	11419.6	10164.9	10459.5	9245.79	2425.37	2.09974
NOTCH3	14538.3	12917.9	14252.2	13800.9	15725.3	16574.8	3414.01	2.09987
HSPG2	6605.13	5616.95	7595.96	5267.2	5873.52	4544.37	1375.45	2.10501
ZNF469	692.756	746.294	540.221	731.736	612.649	654.373	153.721	2.10871
F2R	748.092	893.122	536.113	2161.17	1351.78	3023.2	336.578	2.10927
IRX3	387.348	337.199	518.654	298.205	352.767	347.321	86.4052	2.11224
LINC01336	4.25657	7.08827	3.08111	1.62068	1.97629	8.05382	1.00471	2.11295
SLC7A5P1	2.12828	2.02522	5.13518	4.86203	7.90515	4.02691	1.00471	2.11328
RTEL1	5.32071	14.1765	17.4596	14.5861	13.834	13.0875	3.01414	2.11726
CAMK2N2	63.8485	82.0215	61.6222	74.5512	55.336	81.545	16.0754	2.1188
CYP26A1	109.607	88.0971	168.434	105.344	216.403	176.177	33.1555	2.11885
DEPDC1B	69.1692	94.1728	62.6492	140.189	82.0159	155.036	23.1084	2.12126
THBD	2531.59	1845.99	3382.03	1831.37	2746.05	2084.93	551.587	2.12357
FAM83D	90.452	159.992	194.11	273.894	207.51	283.897	46.2167	2.12531
SCARNA9	8.51313	13.1639	8.21629	8.91373	2.96443	11.074	2.00942	2.13197
FOXD4	34.0525	38.4792	27.73	20.2585	29.6443	35.2355	7.03298	2.1354
EDAR	12.7697	12.1513	8.21629	14.5861	20.751	11.074	3.01414	2.13705
KIFC1	204.315	391.88	275.246	525.1	370.554	517.458	86.4052	2.13969
AMH	48.9505	146.829	54.4329	67.2581	39.5257	94.6324	17.0801	2.13978
GALNT15	458.645	373.653	291.678	275.515	253.953	286.917	73.344	2.14054
PKMYT1	75.5541	173.156	147.893	200.964	138.34	221.48	36.1696	2.14129
C10orf62	5.32071	23.29	17.4596	8.91373	11.8577	13.0875	3.01414	2.14395
HOXA11-AS	10.6414	34.4288	30.8111	23.4998	20.751	13.0875	5.02356	2.14399
TCHH	9.57727	7.08827	5.13518	10.5344	8.89329	12.0807	2.00942	2.14457
OVCH2	15.9621	28.3531	21.5678	17.8275	9.88143	13.0875	4.01885	2.14539
KHDRBS3	1054.56	1227.28	1193.42	1924.55	1689.73	2008.42	342.607	2.14596
SLC2A3	1422.76	1382.21	819.575	2957.74	2090.91	6298.09	562.639	2.14888
ADAMTS6	17.0263	22.2774	10.2704	28.3619	28.6562	27.1817	5.02356	2.14998
PCOLCE-AS1	48.9505	100.248	45.1896	52.672	45.4546	55.37	13.0613	2.15028
HOXD9	26.6035	209.61	55.46	37.2756	26.6799	19.1278	14.066	2.15071
CALM2P1	13.8338	13.1639	4.10815	6.48271	4.94072	11.074	2.00942	2.15251
FZD9	38.3091	48.6053	26.703	40.5169	43.4783	70.4709	10.0471	2.15287
ST6GALNAC3	195.802	158.98	216.705	175.033	273.716	133.895	43.2026	2.15458
SPC25	53.2071	79.9962	67.7844	126.413	99.8025	109.733	20.0942	2.15493
CNTNAP3	170.263	419.221	111.947	551.841	315.218	474.169	76.3581	2.15656
SIAH3	20.2187	37.4666	15.4055	40.5169	31.6206	43.2893	7.03298	2.15946
HOXB3	44.6939	112.4	692.223	194.481	491.107	379.536	71.3345	2.16122
FIBCD1	1.06414	4.05044	3.08111	4.86203	9.88143	4.02691	1.00471	2.16133
NRG1	130.889	59.744	523.789	31.6032	272.728	33.222	39.1838	2.16174
DFFBP1	1.06414	4.05044	7.18926	5.67237	2.96443	6.04037	1.00471	2.16213
TBC1D2	2841.26	3031.76	3887.33	2669.26	3911.07	2451.38	699.279	2.16315
CRLF1	665.089	1413.6	1121.52	1473.2	1403.16	1657.07	287.348	2.16532
S100B	384.155	49.6179	119.136	24.3102	83.9922	15.1009	25.1178	2.16595
FBXO32	4790.77	1639.42	2625.11	2203.31	2697.63	2192.65	598.808	2.16823
RGS9BP	25.5394	28.3531	19.5137	19.4481	21.7392	21.1413	5.02356	2.17097
RNU6ATAC18P	12.7697	18.227	5.13518	7.29305	4.94072	6.04037	2.00942	2.17395
AICDA	8.51313	16.2018	6.16222	5.67237	10.8696	7.04709	2.00942	2.17554
ANKRD20A4	7.44899	2.02522	2.05407	9.72407	2.96443	3.02018	1.00471	2.17575
FBXW12	6.38485	6.07566	8.21629	1.62068	2.96443	2.01346	1.00471	2.17778
LINC01869	7.44899	10.1261	12.3244	9.72407	7.90515	7.04709	2.00942	2.17845
ZFP36	4522.6	3562.36	3269.06	3591.42	3695.66	3252.74	805.779	2.17903
TICRR	39.3732	95.1854	46.2166	123.982	82.0159	134.902	19.0895	2.18733
MIR4768	2.12828	12.1513	6.16222	4.05169	1.97629	1.00673	1.00471	2.18838
LMCD1-AS1	6.38485	6.07566	12.3244	7.29305	13.834	9.06055	2.00942	2.1889
ANKS1B	1199.29	1237.41	425.193	2161.98	950.594	1893.66	286.343	2.19524
GDAP1L1	52.1429	42.5296	23.6218	20.2585	25.6917	29.1951	7.03298	2.19664
MATN3	488.441	296.695	489.896	363.032	515.811	361.415	91.4288	2.19697
BIRC5	299.024	583.264	451.896	691.219	551.384	659.407	117.551	2.19797
HUNK	257.522	202.522	160.218	222.033	165.02	265.776	46.2167	2.19881
CDCA5	217.085	417.196	288.597	460.272	322.135	404.705	76.3581	2.20335
SLC24A5	23.4111	17.2144	13.3515	6.48271	16.7984	6.04037	3.01414	2.20351
OR51E1	25.5394	9.11349	7.18926	4.86203	4.94072	4.02691	2.00942	2.20713
POLR2F	10.6414	14.1765	19.5137	11.3447	13.834	14.0942	3.01414	2.2088
LHFPL6	3272.24	3107.7	3664.47	3910.69	3839.93	4027.92	786.689	2.20895
CCDC81	62.7844	39.4918	55.46	37.2756	40.5139	43.2893	10.0471	2.20949
PTGER1	6.38485	34.4288	23.6218	12.1551	15.8103	19.1278	4.01885	2.20953
GLDN	127.697	83.0341	116.055	88.3269	95.8499	19.1278	19.0895	2.21042
KIRREL2	64.9126	52.6557	25.6759	51.8617	41.502	70.4709	11.0518	2.21129
TFF3	92.5803	139.74	53.4059	111.016	101.779	143.962	23.1084	2.21221
FAM156A	3.19242	6.07566	6.16222	1.62068	5.92886	5.03364	1.00471	2.21631
PRR11	113.863	164.043	135.569	260.929	191.7	254.702	40.1885	2.21665
TGM3	14.898	23.29	10.2704	43.7583	14.8222	33.222	5.02356	2.2183
KCNK5	1362.1	720.979	1506.66	348.446	1135.38	267.79	190.895	2.22139
RHOV	14.898	49.6179	9.24333	17.0171	11.8577	38.2557	5.02356	2.22475
CHEK1	303.28	266.317	229.029	520.237	398.222	386.583	74.3487	2.23749
ARHGAP10	4945.07	4133.48	4285.82	4390.42	4267.79	3679.59	906.25	2.24087
PIEZO2	4206.55	3724.38	5909.57	4789.91	6605.74	4775.92	1057.96	2.24122
NLGN3	2647.58	2351.28	1659.69	2367.81	2387.35	2372.86	485.276	2.24335
LOXL1	2475.19	2241.92	3227.98	1392.97	2310.28	1624.86	467.191	2.2434
SLIT3	21705.3	11764.5	21199.1	9678.69	17632.4	8990.08	3198	2.24519
GSC	11.7056	28.3531	8.21629	17.0171	11.8577	37.2489	4.01885	2.24618
WDR62	74.4899	136.702	125.298	157.206	122.53	156.043	27.1272	2.24633
NKAIN1	18.0904	15.1892	21.5678	26.7412	27.668	34.2287	5.02356	2.25109
ELN	4656.68	3336.55	9238.19	2306.22	7316.21	2256.08	1016.77	2.25449
BPIFB1	2.12828	5.06305	5.13518	6.48271	4.94072	5.03364	1.00471	2.25543
SPAG4	569.316	849.58	561.789	826.546	601.779	996.661	153.721	2.25601
NRG3	52.1429	48.6053	54.4329	53.4824	51.3835	57.3835	11.0518	2.25912
ZNF608	419.272	245.052	358.436	209.878	319.17	243.628	62.2921	2.26418
KIAA1024	70.2333	77.971	63.6763	115.068	138.34	143.962	21.099	2.26683
OR52N2	2.12828	3.03783	17.4596	2.43102	1.97629	2.01346	1.00471	2.26855
STX16-NPEPL1	50.0147	106.324	58.5411	51.0513	45.4546	66.444	13.0613	2.26941
KIF11	495.89	550.86	650.114	1046.15	927.867	1080.22	163.768	2.27357
GALNT14	106.414	204.547	49.2978	34.8446	41.502	59.3969	17.0801	2.275
DCDC2	687.435	593.39	502.221	697.702	1041.5	1365.12	167.787	2.2794
SLC7A4	261.779	235.938	253.678	281.998	325.099	340.274	58.2733	2.28055
ADGRD1	1740.94	1206.02	1569.31	1185.53	1596.84	1260.42	293.376	2.28167
INMT	3731.94	2954.8	3344.03	1626.35	2308.3	1809.09	540.535	2.2821
POSTN	581.021	323.023	434.437	446.497	319.17	539.606	90.4241	2.28477
DPRXP4	5.32071	5.06305	7.18926	4.86203	4.94072	2.01346	1.00471	2.28547
SCUBE3	7833.15	6497.92	7341.26	6629.38	7457.52	6729.98	1449.8	2.28821
LILRP2	13.8338	20.2522	27.73	12.1551	25.6917	18.1211	4.01885	2.28825
FOXL2	20.2187	15.1892	18.4867	28.3619	23.7154	41.2758	5.02356	2.28843
RCN3	1210.99	2472.79	2927.05	2367.81	2486.17	2783.6	484.271	2.29388
VN1R51P	8.51313	6.07566	5.13518	4.86203	1.97629	3.02018	1.00471	2.29493
ADD2	112.799	82.0215	114.001	101.292	112.648	69.4642	20.0942	2.29633
GRIN2D	91.5162	183.283	109.893	114.258	190.712	169.13	29.1366	2.29644
CCDC85A	24.4753	30.3783	31.8381	34.0342	24.7036	33.222	6.02827	2.3043
APOD	498.018	546.81	335.841	333.86	235.178	375.509	78.3675	2.306
AURKB	75.5541	247.077	136.596	210.688	151.186	222.487	35.1649	2.30631
SGCD	1262.07	1026.79	1350.55	1455.37	1395.26	1102.37	254.192	2.3156
JPH4	775.759	994.384	298.868	876.787	524.704	1061.09	151.711	2.31565
ARL6IP4	24.4753	64.8071	53.4059	25.1205	13.834	29.1951	7.03298	2.32089
VWF	4254.44	4002.85	3563.82	3189.49	4027.67	3091.66	736.454	2.3243
ANGPT4	170.263	157.967	287.57	76.1718	148.222	66.444	30.1414	2.32575
FIBIN	380.963	352.388	660.385	132.896	705.534	145.976	78.3675	2.33847
PLCXD3	124.505	316.947	129.407	713.098	442.688	956.391	88.4146	2.33847
ADAMTS16	97.901	42.5296	49.2978	15.3964	35.5732	34.2287	9.04241	2.34123
MICAL1	3374.39	6655.89	3862.68	4276.97	3199.61	3961.47	832.906	2.34164
OXCT2P1	2.12828	8.10088	2.05407	7.29305	3.95257	7.04709	1.00471	2.34258
DPP6	759.797	808.063	335.841	880.838	429.842	1080.22	140.66	2.34728
ZDHHC8P1	80.8748	143.791	197.191	79.4132	132.411	42.2826	22.1037	2.34963
KIF20A	292.639	326.061	480.653	477.29	532.609	474.169	84.3958	2.351
NOX4	48.9505	25.3153	32.8652	22.6895	23.7154	31.2086	6.02827	2.35268
IGF2	44493.9	46755.3	32571.4	52267.7	49908.2	55772.7	9194.12	2.3527
GTF2IP13	2.12828	24.3027	25.6759	11.3447	8.89329	20.1346	3.01414	2.35435
NOG	5.32071	25.3153	3.08111	42.1376	23.7154	85.5719	6.02827	2.35578
ITGA8	201.123	121.513	129.407	168.55	122.53	214.433	31.1461	2.35727
COL3A1	60476.2	38366.8	56321.7	55508.2	58930.9	58081.1	10653	2.35802
EML2-AS1	8.51313	3.03783	3.08111	2.43102	3.95257	10.0673	1.00471	2.36631
OTX1	106.414	88.0971	80.1089	85.8959	49.4072	120.807	17.0801	2.37263
MAPK4	233.047	149.866	50.3248	152.344	74.1108	184.231	27.1272	2.37434
CKAP2L	138.338	227.837	190.002	360.601	272.728	373.496	50.2356	2.3745
RASGRF1	8.51313	9.11349	4.10815	5.67237	1.97629	2.01346	1.00471	2.38081
FSTL3	3967.12	7195.61	6953.04	7461.6	7602.78	9669.62	1368.42	2.38374
CSPG4P13	8.51313	4.05044	4.10815	4.86203	6.917	3.02018	1.00471	2.3842
SLCO1C1	17.0263	7.08827	12.3244	5.67237	10.8696	10.0673	2.00942	2.38664
KAZALD1	124.505	275.43	396.436	325.756	279.645	366.449	56.2639	2.38898
SFRP1	628.908	721.991	828.819	1677.4	1512.85	2064.8	236.107	2.39181
ANKRD34A	56.3995	84.0467	52.3789	81.8442	67.1938	69.4642	13.0613	2.39196
BTBD11	1175.88	1148.3	1238.61	1201.73	1143.28	1350.02	230.079	2.39437
E2F7	38.3091	40.5044	59.5681	106.965	55.336	80.5382	12.0565	2.39778
FAM19A3	7.44899	3.03783	6.16222	3.24136	5.92886	6.04037	1.00471	2.40191
SOX11	297.96	679.462	271.138	884.89	567.194	941.291	114.537	2.40585
FOXS1	138.338	143.791	345.084	96.4303	198.617	101.68	32.1508	2.40817
BRINP1	278.805	246.064	339.949	184.757	275.692	211.413	48.2262	2.40889
CCNB2	204.315	299.733	267.03	393.825	343.874	413.765	60.2827	2.41016
SEMA3F-AS1	1.06414	10.1261	7.18926	4.86203	5.92886	3.02018	1.00471	2.41682
C1orf198	5836.82	5705.05	5762.7	5846.59	6813.25	5192.7	1092.12	2.42365
ADM5	35.1167	82.0215	39.0274	29.9825	24.7036	48.3229	8.0377	2.42604
IQGAP3	257.522	458.713	375.895	555.082	449.605	630.212	84.3958	2.42905
EMC3-AS1	64.9126	119.488	95.5144	65.6374	68.1819	73.4911	15.0707	2.42981
HIF3A	903.456	2327.99	1431.69	1132.04	832.017	1559.42	253.187	2.43003
SH3D21	81.9389	207.585	165.353	183.137	157.115	312.086	34.1602	2.43351
SPRY1	2255.98	1927	3069.81	1621.49	2959.49	1809.09	419.97	2.43675
TOP2A	1541.94	1969.53	1980.13	3965.8	3218.38	3771.2	505.37	2.43938
NLRP2B	3.19242	4.05044	4.10815	6.48271	10.8696	4.02691	1.00471	2.44081
TIMP4	89.3879	108.349	99.6226	42.948	38.5376	47.3162	13.0613	2.44307
SERPINE2	2352.82	1935.1	3642.9	2805.39	4077.08	2614.47	533.502	2.44479
SH3PXD2B	1565.35	1576.63	1847.64	1604.47	1631.42	1590.63	299.404	2.45003
POU6F2	55.3354	45.5675	14.3785	93.9993	24.7036	95.6391	10.0471	2.451
SENCR	26.6035	27.3405	38.0004	12.1551	18.7747	9.06055	4.01885	2.45194
DDX11-AS1	14.898	25.3153	9.24333	14.5861	14.8222	20.1346	3.01414	2.45264
GNG4	1561.1	1817.64	1945.21	2127.14	2135.38	2491.65	367.725	2.45266
EEF1DP4	5.32071	14.1765	6.16222	2.43102	3.95257	1.00673	1.00471	2.45482
MYBPC2	76.6182	241.001	23.6218	298.205	126.482	291.951	32.1508	2.45522
DUSP4	154.301	364.54	92.4333	525.1	244.071	537.593	58.2733	2.45569
LPAR4	51.0788	27.3405	20.5407	35.6549	27.668	36.2422	6.02827	2.45647
VCAM1	3761.74	3733.49	2804.84	3905.02	3474.31	3664.49	648.039	2.45664
KCNMB4	266.035	215.686	144.812	230.947	128.459	243.628	37.1743	2.46274
SPARC	126416	118358	149043	142295	164177	156337	25703.5	2.47366
MEX3A	451.196	428.334	391.301	604.513	497.036	650.346	90.4241	2.47804
TTC34	22.347	78.9836	34.9192	19.4481	21.7392	24.1615	6.02827	2.47863
VAX2	90.452	114.425	118.109	100.482	78.0633	103.693	18.0848	2.47966
RGMA	811.94	1045.01	655.249	966.734	947.63	987.6	161.759	2.47986
C20orf141	3.19242	7.08827	2.05407	7.29305	3.95257	10.0673	1.00471	2.48069
CYSRT1	25.5394	28.3531	49.2978	29.9825	27.668	41.2758	6.02827	2.48234
SMOX	2014.42	2911.26	2094.13	2953.68	2526.68	3078.57	462.167	2.49006
SPC24	136.21	309.859	220.813	258.498	234.19	297.991	43.2026	2.49133
GALNT8	50.0147	69.8701	39.0274	93.189	48.419	73.4911	11.0518	2.49576
LINC02432	7.44899	11.1387	5.13518	2.43102	4.94072	3.02018	1.00471	2.50058
PHEX	30.8601	31.3909	27.73	21.8791	34.585	24.1615	5.02356	2.50086
COL4A1	8032.14	6528.3	4973.94	8833.5	6019.77	8608.53	1262.92	2.50441
LINC01979	6.38485	11.1387	1.02704	5.67237	3.95257	6.04037	1.00471	2.50485
PER1	3892.63	4048.42	3053.38	2839.43	3439.73	2670.85	584.742	2.50708
TNN	480.992	293.657	418.004	186.378	249.012	120.807	51.2403	2.50802
LINC00951	14.898	134.677	40.0544	38.0859	27.668	53.3566	9.04241	2.50858
MLLT11	1914.39	1141.21	1724.39	1655.52	1657.12	1571.5	282.324	2.51225
RPL29P19	13.8338	20.2522	13.3515	9.72407	8.89329	3.02018	2.00942	2.51835
POLQ	35.1167	97.2106	73.9466	128.844	98.8143	118.794	16.0754	2.51868
KRTAP13-4	3.19242	1.01261	12.3244	3.24136	12.8459	2.01346	1.00471	2.52221
LMO3	12.7697	35.4414	2.05407	50.241	24.7036	48.3229	5.02356	2.52539
PCDHA1	15.9621	26.3279	28.757	17.0171	28.6562	22.148	4.01885	2.52583
PCDHA6	238.368	198.472	229.029	252.826	291.502	249.668	42.1979	2.52756
ASPM	261.779	283.531	345.084	589.927	452.57	569.808	72.3393	2.5276
TMEM145	36.1808	77.971	38.0004	34.8446	35.5732	56.3768	8.0377	2.5321
ITGB1BP2	51.0788	33.4161	14.3785	17.0171	13.834	10.0673	4.01885	2.53539
CXCR4	1512.15	988.308	1552.88	875.976	1373.52	969.479	208.98	2.53601
WNT11	89.3879	142.778	94.4874	214.74	154.15	251.682	27.1272	2.54093
SKOR1	48.9505	78.9836	47.2437	34.8446	50.3953	55.37	9.04241	2.54114
ARHGAP28	479.928	337.199	332.76	715.529	573.123	686.588	89.4194	2.54222
FATE1	2.12828	10.1261	3.08111	8.91373	8.89329	2.01346	1.00471	2.54395
CNN1	1664.32	807.051	627.519	750.374	612.649	676.521	146.688	2.54554
INSRR	324.563	234.926	65.7303	89.1373	58.3005	72.4844	24.1131	2.54634
VSIG1	41.5015	68.8575	64.7033	108.585	66.2056	108.727	13.0613	2.54885
LRP1B	1936.74	1754.85	3115	2531.5	3445.66	2047.68	421.979	2.55038
CYP27B1	34.0525	53.6684	27.73	16.2068	17.7866	27.1817	5.02356	2.55088
SLCO4A1	32.9884	140.753	30.8111	153.964	96.8381	253.695	20.0942	2.55607
CEBPD	4365.11	6088.83	3227.98	4902.55	4664.04	4879.61	791.713	2.56593
UBE2C	308.601	615.667	477.572	707.426	508.894	773.167	95.4476	2.56603
CAVIN2	3912.85	4684.34	2216.35	8448.59	5363.64	8760.55	938.401	2.56795
BMS1P4	7.44899	10.1261	4.10815	7.29305	3.95257	3.02018	1.00471	2.57614
MKI67	768.31	1285	1156.44	1999.11	1629.45	1796	241.131	2.57723
STARD8	1766.48	1952.31	1624.77	1504.8	1724.31	1241.3	273.282	2.58141
NKPD1	2.12828	14.1765	4.10815	5.67237	1.97629	8.05382	1.00471	2.5828
EFNA5	109.607	316.947	60.5952	408.411	162.056	568.801	45.212	2.58388
ALPL	3709.6	4182.08	3101.65	4033.06	3621.55	4065.17	630.959	2.58487
NT5C1A	7.44899	13.1639	6.16222	9.72407	20.751	15.1009	2.00942	2.5852
EFHB	5.32071	22.2774	12.3244	13.7758	9.88143	9.06055	2.00942	2.59095
ATP1B2	1523.85	977.169	782.602	1051.01	793.479	1050.02	170.801	2.59182
STARD13	1512.15	1326.52	2028.4	1608.52	2328.07	1775.87	292.371	2.59237
SLC12A3	27.6677	36.454	35.9463	41.3273	31.6206	45.3028	6.02827	2.59358
ADAMTS4	247.945	157.967	328.652	204.205	340.909	212.42	41.1932	2.59383
CNTFR	174.519	443.523	512.491	542.927	504.941	519.472	74.3487	2.59641
CDH13	1971.85	2115.34	2107.48	4166.76	3834.98	3208.44	479.248	2.59761
CHST1	191.545	189.358	351.247	74.5512	135.376	45.3028	27.1272	2.60083
ADAMTS7	705.526	741.231	800.062	736.598	689.724	716.79	120.565	2.60135
FOXM1	386.283	741.231	546.384	825.735	665.021	788.268	108.509	2.60207
EDA	1242.92	1756.88	1231.42	1735.75	1593.88	2086.95	264.239	2.60532
LINC02450	26.6035	24.3027	25.6759	19.4481	25.6917	25.1682	4.01885	2.60685
SLC1A3	6165.64	5994.65	2976.35	5362.82	4835.97	9311.23	944.429	2.61217
TAGLN	110293	87316.4	103648	81751.8	83636.5	72286.1	14688.9	2.61234
DLGAP1	5.32071	12.1513	18.4867	12.9654	16.7984	8.05382	2.00942	2.61334
KCNJ4	19.1545	43.5423	15.4055	41.3273	39.5257	62.4171	6.02827	2.61363
LRRC17	643.806	271.38	672.709	291.722	492.095	216.446	70.3298	2.61668
IL2RA	58.5278	78.9836	34.9192	60.7754	63.2412	37.2489	9.04241	2.62072
KIF4A	183.032	281.506	196.164	348.446	330.04	404.705	47.2215	2.62176
FBXL7	11439.5	11330.1	13541.5	11970.3	13780.6	11125.3	1980.29	2.62285
CLEC4E	80.8748	75.9458	34.9192	23.4998	38.5376	7.04709	7.03298	2.62784
XYLT1	1399.35	634.907	947.955	1017.79	1165.02	1358.08	175.825	2.62838
GIP	7.44899	19.2396	17.4596	8.91373	13.834	8.05382	2.00942	2.63611
COL22A1	662.96	1013.62	462.166	919.734	653.163	1167.8	130.613	2.63839
HBE1	22.347	43.5423	109.893	29.1722	62.253	33.222	8.0377	2.63914
TP73	32.9884	55.6936	27.73	87.5166	56.3242	78.5248	9.04241	2.64252
ARL4C	1400.41	1149.31	1712.07	1472.39	1770.75	1464.79	239.121	2.64429
NR2F2	9228.24	9608.66	11696.9	12645.3	13361.7	14512	1885.84	2.65065
ZSCAN4	5.32071	3.03783	7.18926	6.48271	10.8696	5.03364	1.00471	2.65366
IGSF5	158.557	204.547	117.082	366.273	190.712	330.207	36.1696	2.65553
CASQ1	15.9621	14.1765	12.3244	9.72407	12.8459	11.074	2.00942	2.65821
CIT	249.009	362.515	384.112	442.445	416.997	545.646	63.2969	2.66023
L3MBTL4-AS1	24.4753	13.1639	15.4055	7.29305	8.89329	7.04709	2.00942	2.66145
KCNC1	46.8222	36.454	26.703	14.5861	16.7984	12.0807	4.01885	2.66983
IL17RD	2202.77	1562.46	2374.51	2295.69	2888.34	2326.55	356.673	2.67323
EDN3	855.57	1365	568.978	583.444	631.424	612.091	120.565	2.67395
RASL12	244.753	379.729	591.573	170.171	329.052	174.164	49.2309	2.67729
PCP4	61.7202	96.198	45.1896	123.982	71.1463	104.7	13.0613	2.68205
SYT5	17.0263	28.3531	25.6759	18.6378	12.8459	14.0942	3.01414	2.68913
STOML3	157.493	111.387	33.8922	81.8442	31.6206	167.117	15.0707	2.68959
CORIN	102.158	52.6557	69.8385	38.8963	49.4072	37.2489	9.04241	2.69038
HOXA9	4.25657	6.07566	9.24333	2.43102	7.90515	9.06055	1.00471	2.69263
NCALD	2702.92	3239.34	2152.67	3770.51	2919.96	3421.87	468.196	2.6963
LINC01985	4.25657	11.1387	3.08111	5.67237	6.917	8.05382	1.00471	2.69807
CDH23	1958.02	1540.18	2181.43	1017.79	1600.79	1331.9	247.159	2.69908
HMGA2	477.8	499.217	206.434	703.374	360.672	733.905	76.3581	2.7021
GPC5	27.6677	52.6557	11.2974	47.81	17.7866	78.5248	6.02827	2.70436
COL5A1	12184.4	12305.2	15179.6	14280.6	16032.6	15087.8	2174.2	2.70514
GTF2IP9	8.51313	7.08827	10.2704	6.48271	1.97629	5.03364	1.00471	2.70708
SNORD123	1.06414	12.1513	9.24333	8.91373	2.96443	5.03364	1.00471	2.7073
KIF26A	210.7	267.329	425.193	254.446	343.874	313.092	46.2167	2.71016
CRYZL2P-SEC16B	3.19242	6.07566	13.3515	8.91373	3.95257	4.02691	1.00471	2.7125
B3GALT1	4.25657	13.1639	3.08111	8.10339	3.95257	7.04709	1.00471	2.71585
LINC00619	3.19242	3.03783	1.02704	11.3447	5.92886	15.1009	1.00471	2.71684
CHI3L2	176.648	78.9836	63.6763	83.4649	62.253	92.619	14.066	2.7241
FRMD1	20.2187	31.3909	23.6218	23.4998	23.7154	37.2489	4.01885	2.72744
COL4A2	8485.47	8562.63	4595.99	10237	6285.58	10683.4	1228.76	2.72812
HCAR1	1966.53	1283.99	984.928	1380.01	1214.43	1942.98	220.032	2.7323
CFAP45	7.44899	9.11349	7.18926	10.5344	18.7747	27.1817	2.00942	2.73455
RSPO3	833.223	1156.4	1070.17	1292.49	1511.86	1354.05	179.843	2.74186
NXPH4	703.398	1237.41	990.063	1717.92	1302.37	2332.59	205.966	2.74484
GAS2L1P2	13.8338	18.227	21.5678	11.3447	5.92886	10.0673	2.00942	2.74756
CRHR1	8.51313	16.2018	7.18926	12.9654	6.917	29.1951	2.00942	2.74778
ATP1A3	67.0409	61.7692	61.6222	67.2581	77.0752	110.74	11.0518	2.74812
PYGM	367.129	379.729	233.137	401.118	277.668	327.187	49.2309	2.74917
PDE7B	891.751	941.728	242.381	2033.95	766.799	1738.62	163.768	2.7511
CELSR3	118.12	136.702	106.812	103.723	115.613	153.023	18.0848	2.75795
GALNT9	166.006	352.388	152.001	305.498	210.475	447.994	40.1885	2.76084
ADAD2	12.7697	19.2396	22.5948	11.3447	9.88143	6.04037	2.00942	2.76353
RARRES1	458.645	832.366	271.138	1407.56	774.704	1951.04	139.655	2.76491
SMTNL2	115.991	105.311	35.9463	92.3786	41.502	100.673	12.0565	2.76523
SCG2	243.688	120.501	582.33	59.1547	162.056	62.4171	30.1414	2.76598
APC2	41.5015	74.9332	42.1085	54.2927	49.4072	66.444	8.0377	2.76883
FAT2	278.805	98.2232	213.624	121.551	231.226	126.848	26.1225	2.77158
KCP	77.6823	128.602	150.974	44.5686	85.9685	88.592	14.066	2.7718
GABRE	5324.96	10944.3	10371	3971.47	3972.34	5048.74	963.519	2.77728
KCNA5	46.8222	8.10088	5.13518	8.91373	6.917	7.04709	2.00942	2.78218
HAPLN2	3.19242	12.1513	10.2704	4.86203	3.95257	7.04709	1.00471	2.78245
CDCA2	122.376	95.1854	139.677	182.326	158.103	259.736	23.1084	2.78768
RNU4-2	5.32071	46.5801	3.08111	4.05169	14.8222	51.3431	3.01414	2.79137
TMEM132A	2970.02	3148.21	2941.43	2950.44	3072.14	3122.87	435.04	2.80209
KLK8	37.245	38.4792	46.2166	49.4307	33.5969	48.3229	6.02827	2.80795
KLHL38	5.32071	4.05044	3.08111	9.72407	3.95257	16.1076	1.00471	2.80868
CCDC78	88.3238	274.417	109.893	125.603	74.1108	130.875	19.0895	2.80998
LRRTM2	17.0263	8.10088	27.73	7.29305	23.7154	1.00673	2.00942	2.81548
TAGLN3	103.222	92.1476	80.1089	41.3273	56.3242	51.3431	10.0471	2.81586
COL1A1	183564	107584	156858	117134	158530	108731	19466.3	2.83327
CCDC150P1	7.44899	10.1261	10.2704	17.8275	20.751	20.1346	2.00942	2.84386
LHCGR	84.0672	87.0845	589.519	41.3273	229.249	51.3431	25.1178	2.84467
TFRC	3055.15	8043.17	2944.51	17754.5	11248	23929.9	1547.26	2.85088
PLAT	3444.63	3103.65	2722.67	4051.69	3184.79	5251.09	500.347	2.85755
ADAMTS8	137.274	101.261	19.5137	256.877	126.482	232.554	20.0942	2.85776
HS3ST6	8.51313	6.07566	5.13518	4.05169	6.917	13.0875	1.00471	2.86046
TPX2	1312.09	1809.53	1793.21	2424.53	2235.18	2553.06	278.305	2.86052
VWFP1	36.1808	25.3153	28.757	29.1722	39.5257	17.1144	4.01885	2.86822
CCDC144B	12.7697	19.2396	15.4055	13.7758	8.89329	18.1211	2.00942	2.87104
LOX	788.529	932.614	655.249	3595.47	1870.56	4180.94	273.282	2.87435
TNNT3	6.38485	34.4288	13.3515	9.72407	7.90515	17.1144	2.00942	2.88251
ADCYAP1R1	8.51313	9.11349	9.24333	5.67237	1.97629	10.0673	1.00471	2.88677
WSCD2	20.2187	51.6431	11.2974	25.9308	34.585	35.2355	4.01885	2.89135
PHLDA1	2939.16	3404.4	1608.34	4074.38	2631.43	5161.49	441.069	2.90479
RPS2P5	8.51313	15.1892	7.18926	1.62068	8.89329	4.02691	1.00471	2.91391
NTF3	249.009	303.783	219.786	256.877	184.783	381.55	35.1649	2.91903
ALX3	67.0409	51.6431	99.6226	19.4481	56.3242	26.1749	7.03298	2.92397
KLHL30	27.6677	60.7566	62.6492	46.9996	37.5495	39.2624	6.02827	2.92598
KIR2DL1	4.25657	11.1387	27.73	25.9308	37.5495	31.2086	3.01414	2.92987
COL13A1	329.884	257.203	463.194	198.533	285.573	263.763	39.1838	2.93515
LINC00924	173.455	236.951	302.976	336.291	334.981	324.166	37.1743	2.93759
UNC13A	549.097	900.211	744.602	1004.01	801.384	1115.45	110.518	2.94735
CACNG4	110.671	246.064	172.542	339.532	266.799	362.422	32.1508	2.95711
CASQ2	89.3879	68.8575	43.1355	39.7066	19.7629	20.1346	6.02827	2.95764
PCDH18	1207.8	1224.25	482.707	1813.54	918.973	1665.13	156.735	2.95898
TOX	394.797	414.158	395.409	628.823	567.194	465.108	61.2874	2.96208
ICAM4	6.38485	10.1261	10.2704	7.29305	4.94072	8.05382	1.00471	2.96496
ELFN2	7.44899	25.3153	6.16222	20.2585	11.8577	23.1547	2.00942	2.96587
MAP3K15	9.57727	11.1387	9.24333	6.48271	7.90515	3.02018	1.00471	2.97408
B3GALT5	93.6445	123.538	41.0815	147.482	59.2886	198.325	14.066	2.97455
NETO1	7.44899	8.10088	2.05407	28.3619	13.834	35.2355	2.00942	2.97865
C2orf48	2.12828	13.1639	10.2704	8.10339	4.94072	9.06055	1.00471	2.98318
LINC01920	4.25657	13.1639	1.02704	10.5344	4.94072	14.0942	1.00471	2.99372
LHX4	44.6939	30.3783	5.13518	29.1722	25.6917	57.3835	4.01885	2.99663
LIM2	4.25657	8.10088	5.13518	4.05169	17.7866	9.06055	1.00471	3.00494
SOCS5P4	6.38485	7.08827	10.2704	7.29305	6.917	11.074	1.00471	3.02378
LINC01197	271.356	323.023	298.868	363.032	315.218	348.328	39.1838	3.02961
FAM133A	96.8369	135.69	32.8652	86.7062	57.3123	139.935	11.0518	3.05039
PVALB	548.033	785.786	555.627	631.254	635.376	1038.94	84.3958	3.0504
SHISA6	231.983	194.421	437.518	222.033	441.7	324.166	37.1743	3.05353
TROAP	126.633	350.363	268.057	344.394	221.344	344.301	33.1555	3.05656
SLC52A3	38.3091	76.9584	55.46	89.9476	130.435	161.076	11.0518	3.05784
CD22	191.545	430.359	421.085	380.049	388.34	364.435	43.2026	3.06933
KCNH1-IT1	17.0263	11.1387	7.18926	2.43102	4.94072	8.05382	1.00471	3.07444
COL6A3	17391.3	10964.5	14945.4	15623.3	16991.1	19105.7	1875.8	3.07771
PLK5	29.796	55.6936	20.5407	38.8963	19.7629	39.2624	4.01885	3.08034
SYT2	34.0525	24.3027	22.5948	26.7412	23.7154	22.148	3.01414	3.0859
RIBC2	7.44899	9.11349	6.16222	17.8275	3.95257	7.04709	1.00471	3.09621
NID1	13656.1	12092.6	9092.36	16094.1	13289.5	18443.3	1602.52	3.10396
WDR11-AS1	21.2828	50.6305	52.3789	32.4136	47.4309	55.37	5.02356	3.10596
TLDC2	23.4111	32.4035	10.2704	11.3447	11.8577	16.1076	2.00942	3.12792
PRND	40.4374	10.1261	112.974	14.5861	22.7273	10.0673	4.01885	3.1288
ANGPT2	5197.27	4083.86	2330.35	7045.9	3602.77	6561.85	544.554	3.14099
CENPF	699.141	984.257	876.062	1481.3	1278.66	1571.5	129.608	3.14751
WNK2	262.843	297.707	221.84	201.774	172.925	131.881	24.1131	3.1553
TMEM35A	41.5015	60.7566	30.8111	96.4303	45.4546	101.68	7.03298	3.15792
TMEM132D	8.51313	2.02522	2.05407	15.3964	9.88143	16.1076	1.00471	3.16255
MRVI1	1709.01	1081.47	1202.66	994.286	1128.46	913.102	130.613	3.16499
KCNG1	5.32071	10.1261	8.21629	26.7412	13.834	44.296	2.00942	3.17026
ABCG2	2833.81	3535.02	15589.4	5539.48	13985.2	5503.78	868.071	3.17333
KCTD16	3.19242	7.08827	4.10815	8.10339	10.8696	21.1413	1.00471	3.17652
GABRQ	309.665	289.607	172.542	393.825	324.111	473.162	36.1696	3.17711
KCNT1	35.1167	38.4792	33.8922	17.8275	11.8577	27.1817	3.01414	3.18396
PWRN1	21.2828	46.5801	40.0544	13.7758	20.751	22.148	3.01414	3.18604
KIAA1210	335.205	186.32	283.462	151.533	234.19	127.854	24.1131	3.18805
NTNG1	7.44899	15.1892	3.08111	45.379	6.917	32.2153	2.00942	3.19264
NDRG4	88.3238	382.767	754.872	62.3961	495.06	37.2489	33.1555	3.19411
TEX45	4.25657	12.1513	5.13518	9.72407	11.8577	12.0807	1.00471	3.195
FRMD7	69.1692	115.438	61.6222	163.688	106.719	145.976	12.0565	3.19531
LINC00607	649.126	998.434	560.762	938.372	732.214	876.86	86.4052	3.19745
ADAMTS5	831.095	1137.16	1034.23	2116.6	1919.96	2124.2	165.777	3.20358
GDF6	26.6035	69.8701	132.488	109.396	206.522	121.814	12.0565	3.20417
B3GALT5-AS1	47.8864	30.3783	17.4596	54.2927	21.7392	51.3431	4.01885	3.2098
ALOX15B	15.9621	22.2774	6.16222	18.6378	27.668	21.1413	2.00942	3.21366
ZNF385C	47.8864	71.8953	33.8922	63.2064	50.3953	71.4777	6.02827	3.22738
ITGAD	163.878	336.187	487.842	345.204	414.032	402.691	38.1791	3.23034
CLMP	5735.72	3933.99	5641.51	4599.48	5759.89	4657.12	538.526	3.23052
PDE3A	528.878	465.801	2297.48	604.513	1814.23	761.086	114.537	3.23536
FIRRE	27.6677	38.4792	18.4867	12.9654	6.917	9.06055	2.00942	3.23578
DCC	760.861	533.646	799.035	614.237	891.305	694.642	75.3534	3.24745
PPP1R1B	847.057	1512.84	154.055	1160.41	472.333	1698.35	102.481	3.24883
TEX14	24.4753	34.4288	23.6218	29.1722	22.7273	38.2557	3.01414	3.25526
LMOD1	7291.5	3178.58	1727.48	2743	1787.55	1838.28	323.517	3.25774
ZNF812P	63.8485	38.4792	54.4329	21.8791	40.5139	12.0807	4.01885	3.26147
RPLP0P2	14.898	20.2522	23.6218	34.8446	24.7036	55.37	3.01414	3.26367
DUSP5P1	7.44899	19.2396	14.3785	4.05169	6.917	6.04037	1.00471	3.26813
TRARG1	9.57727	13.1639	45.1896	10.5344	19.7629	18.1211	2.00942	3.27057
ARID5B	4846.1	3363.89	4022.9	4213.76	5741.11	3240.66	439.059	3.27092
FEZF1-AS1	17.0263	9.11349	8.21629	4.05169	3.95257	16.1076	1.00471	3.27783
TEKT2	12.7697	13.1639	7.18926	6.48271	7.90515	11.074	1.00471	3.28071
ARG2	57.4636	156.955	47.2437	516.186	221.344	1123.51	36.1696	3.29002
APLN	145.787	182.27	187.948	187.188	119.565	239.601	18.0848	3.29139
KLHDC8A	5.32071	16.2018	8.21629	10.5344	4.94072	14.0942	1.00471	3.29841
CYP4F60P	11.7056	61.7692	19.5137	27.5515	15.8103	42.2826	3.01414	3.30415
DRD2	7.44899	9.11349	22.5948	10.5344	5.92886	4.02691	1.00471	3.30664
IGF2-AS	45.7581	124.551	60.5952	59.9651	53.3597	73.4911	7.03298	3.30729
KIR3DL2	9.57727	4.05044	7.18926	4.86203	10.8696	23.1547	1.00471	3.30799
RBFOX1	15.9621	15.1892	10.2704	29.1722	20.751	28.1884	2.00942	3.30952
PAMR1	11191.6	2550.77	9423.06	2623.07	8059.3	2826.89	614.884	3.31336
LINC00689	8.51313	8.10088	6.16222	11.3447	14.8222	12.0807	1.00471	3.33956
HBG2	6.38485	16.2018	42.1085	9.72407	31.6206	16.1076	2.00942	3.34074
DLGAP3	15.9621	20.2522	20.5407	14.5861	27.668	23.1547	2.00942	3.34093
CXCL8	24.4753	81.0088	14.3785	438.393	184.783	1403.38	35.1649	3.34669
NEFL	5311.13	1902.7	2168.07	2396.17	2115.62	3671.54	287.348	3.34882
SLC44A4	15.9621	19.2396	9.24333	4.05169	6.917	6.04037	1.00471	3.34969
CENPA	50.0147	66.8323	48.2707	90.7579	65.2175	110.74	7.03298	3.35523
PRKCZ-AS1	9.57727	17.2144	9.24333	9.72407	3.95257	12.0807	1.00471	3.35761
ZNF556	177.712	287.581	228.002	333.049	250.988	268.796	25.1178	3.35884
NID2	7549.02	6599.18	7330.99	11169.7	9968.39	11192.8	866.062	3.3723
CORO2B	2555	1490.56	3736.36	1084.23	2547.43	1145.66	201.947	3.37367
HOXD10	1.06414	25.3153	7.18926	8.10339	7.90515	13.0875	1.00471	3.37784
NKX6-1	72.3616	90.1223	35.9463	85.0856	58.3005	98.6593	7.03298	3.38382
TRPC6	45.7581	46.5801	43.1355	64.8271	53.3597	63.4239	5.02356	3.39505
PITX1	1109.9	958.942	1299.2	480.531	913.045	579.875	84.3958	3.39897
BPIFA2	43.6298	98.2232	46.2166	64.0168	59.2886	70.4709	6.02827	3.40014
THAP12P8	11.7056	55.6936	3.08111	25.9308	4.94072	27.1817	2.00942	3.41426
SH2D4B	24.4753	43.5423	8.21629	86.7062	61.2649	97.6526	5.02356	3.41661
FBXO24	36.1808	110.375	190.002	72.1201	86.9566	84.5651	9.04241	3.41873
KIF18B	102.158	304.796	172.542	267.412	209.486	300.005	21.099	3.4215
CPA4	35644.5	44389.8	26973.1	30427.4	27330.1	28696.8	3009.11	3.4216
EPHA7	3645.75	2121.42	2683.65	1992.62	2500.99	2245	235.103	3.42867
SLC2A1	1049.24	2057.62	1387.53	4724.27	3527.67	6758.16	301.414	3.43096
SHOX2	67.0409	62.7819	87.2981	75.3615	152.174	144.969	9.04241	3.44199
COL14A1	5279.21	3455.03	10132.7	7367.6	11678.9	5929.63	663.11	3.46199
MYBL2	145.787	291.632	168.434	255.257	200.593	334.234	21.099	3.46296
STRA6	2499.67	4589.15	2375.54	3539.56	2531.62	4417.52	300.409	3.46858
NR4A1	3622.34	1595.87	510.437	1882.42	856.72	2109.09	158.744	3.4731
ISM2	6.38485	21.2648	6.16222	11.3447	6.917	15.1009	1.00471	3.4781
VASH2	84.0672	41.517	38.0004	55.103	49.4072	71.4777	5.02356	3.4939
SLC1A5	2574.16	3590.72	3355.33	3997.4	3755.93	4262.49	317.489	3.49894
CXCL1	18.0904	66.8323	8.21629	126.413	43.4783	418.799	10.0471	3.49959
HOXA11	21.2828	34.4288	25.6759	16.2068	27.668	12.0807	2.00942	3.5099
CTLA4	17.0263	7.08827	19.5137	7.29305	15.8103	2.01346	1.00471	3.51144
TNNI1	41.5015	51.6431	33.8922	20.2585	31.6206	28.1884	3.01414	3.51751
RBM20	47.8864	138.728	84.217	51.8617	55.336	40.2691	6.02827	3.53168
SFTA1P	38.3091	5.06305	10.2704	8.91373	5.92886	2.01346	1.00471	3.54778
NR4A3	512.916	94.1728	64.7033	191.24	99.8025	168.124	16.0754	3.55159
MRAP2	113.863	78.9836	150.974	39.7066	133.399	49.3297	8.0377	3.55357
ITGA11	2368.78	1246.52	3821.6	757.667	2589.92	700.683	162.763	3.55589
DPYSL5	6.38485	16.2018	1.02704	23.4998	8.89329	15.1009	1.00471	3.56019
DCLK1	1752.64	1461.2	634.709	3036.34	1399.21	4464.84	179.843	3.56253
HHIPL1	603.368	501.242	642.925	436.773	571.147	435.913	44.2073	3.58878
LAMA1	2094.23	1728.53	2054.07	1752.76	1751.98	1374.18	148.697	3.59162
FBXL16	836.415	1146.28	524.816	1347.59	895.258	1297.67	83.3911	3.59547
LRFN2	272.42	532.633	471.41	481.341	469.368	533.566	37.1743	3.62964
APOLD1	4754.58	2279.39	1569.31	2216.28	2433.8	3618.18	226.06	3.63678
ACTA2	33096.9	14929.9	12389.1	17173.5	11579.1	13783.1	1373.44	3.64307
CA4	155.365	8.10088	21.5678	7.29305	12.8459	22.148	3.01414	3.65188
LOXL2	1015.19	1471.32	667.574	2604.43	1323.12	3155.08	134.631	3.66363
SGCG	5.32071	30.3783	4.10815	31.6032	23.7154	58.3902	2.00942	3.6705
NKAIN4	204.315	586.301	179.731	471.617	315.218	709.743	32.1508	3.67675
C1orf61	10.6414	67.8449	2.05407	20.2585	9.88143	45.3028	2.00942	3.6935
KIF1A	935.38	948.816	979.793	898.666	1113.64	745.985	71.3345	3.71545
KLK14	5.32071	12.1513	18.4867	10.5344	15.8103	17.1144	1.00471	3.71965
CA9	31.9242	97.2106	39.0274	354.118	159.091	510.411	15.0707	3.72027
CNTN1	358.616	456.687	438.545	1044.53	1091.9	1012.77	55.2592	3.73118
MUC4	151.108	290.619	107.839	239.05	247.036	414.772	18.0848	3.74059
ADAMTS18	58.5278	21.2648	20.5407	24.3102	21.7392	16.1076	2.00942	3.75247
DRP2	15.9621	35.4414	28.757	34.0342	21.7392	27.1817	2.00942	3.75801
KCNQ4	130.889	283.531	129.407	177.464	124.506	221.48	13.0613	3.76754
MRAP	147.916	121.513	120.163	110.206	94.8618	62.4171	8.0377	3.76817
DIRC3	337.333	404.032	282.435	329.808	355.732	366.449	25.1178	3.78384
KIR2DS4	42.5657	81.0088	150.974	180.706	203.558	174.164	10.0471	3.78846
MAP1LC3C	629.972	734.143	369.733	632.875	536.562	1090.29	46.2167	3.84816
PTGES3L	13.8338	13.1639	7.18926	16.2068	15.8103	22.148	1.00471	3.87345
CNTN6	568.252	331.124	644.979	372.756	583.993	474.169	33.1555	3.90267
FOXD3	24.4753	183.283	5.13518	260.929	116.601	221.48	9.04241	3.90349
NTRK2	7947.01	2958.85	3566.9	1042.91	2223.32	1514.12	212.999	3.91314
MMP16	502.275	230.875	924.333	247.964	666.997	164.097	30.1414	3.9195
SEMA5A	4083.11	4861.54	3705.55	5852.27	4653.17	8051.81	337.583	3.94554
LINC01614	301.152	204.547	220.813	199.343	286.562	195.305	15.0707	3.96051
CHST2	1454.68	2942.65	2246.13	3029.05	2702.57	3873.89	173.815	3.96169
CACNA1G	379.899	249.102	239.3	153.154	195.652	104.7	14.066	3.9692
RGS7	124.505	345.3	19.5137	327.377	93.8736	412.758	14.066	3.97085
COLEC12	3687.25	1719.41	3390.25	1630.4	3100.79	2196.68	166.782	3.97397
FOSB	654.447	47.5927	40.0544	55.103	54.3479	97.6526	10.0471	3.97689
RASSF2	45635.7	29819.4	28252.8	26060.5	30468.4	30807.9	2019.47	3.97883
SULT1B1	1036.47	1410.57	1600.12	2608.48	2136.37	1948.02	112.528	3.99161
SNCAIP	853.442	420.233	419.031	412.462	420.949	311.079	29.1366	4.02052
RGS1	3070.05	1726.5	3826.74	1805.43	3038.54	834.577	146.688	4.02234
FER1L4	1796.27	8158.6	3973.6	4012.8	2247.04	5630.63	264.239	4.02548
FMO2	1735.61	1852.06	2786.35	2337.02	3748.03	3576.9	163.768	4.02855
SLC51B	75.5541	121.513	22.5948	76.1718	45.4546	53.3566	4.01885	4.03267
NR2E1	26.6035	8.10088	25.6759	16.2068	11.8577	11.074	1.00471	4.04515
GPR1	88.3238	95.1854	68.8115	113.447	107.708	125.841	6.02827	4.05047
AFF2	1207.8	576.175	609.033	424.618	646.246	242.621	37.1743	4.05464
LINC02570	5.32071	30.3783	3.08111	25.9308	18.7747	17.1144	1.00471	4.06074
SNAI2	3842.62	2253.06	2290.29	1575.3	2424.9	1388.28	134.631	4.09187
CGB7	20.2187	39.4918	15.4055	7.29305	11.8577	10.0673	1.00471	4.11332
COL6A4P1	18.0904	81.0088	26.703	56.7237	35.5732	99.6661	3.01414	4.13511
ZNF560	9.57727	13.1639	4.10815	27.5515	17.7866	34.2287	1.00471	4.14183
SPTSSB	25.5394	17.2144	46.2166	40.5169	52.3716	31.2086	2.00942	4.14342
DPF1	9.57727	28.3531	26.703	21.0688	9.88143	11.074	1.00471	4.1451
ATG9B	7.44899	16.2018	15.4055	19.4481	25.6917	25.1682	1.00471	4.18125
STC1	340.525	543.772	158.164	1327.33	775.693	2604.4	52.245	4.19714
ZBTB16	189.417	136.702	137.623	239.05	270.751	154.029	10.0471	4.22533
PI3	38.3091	340.237	72.9196	764.96	310.277	1854.39	29.1366	4.27355
FN1	1.36837e+06	1.0601e+06	1.27115e+06	1.87671e+06	1.92333e+06	1.55641e+06	77506.5	4.28346
F2RL2	1154.59	677.436	294.76	591.547	530.633	510.411	32.1508	4.28454
CALB2	401.181	867.807	233.137	1008.06	430.831	1172.84	35.1649	4.28525
SNORA73B	29.796	62.7819	29.7841	19.4481	36.5613	66.444	2.00942	4.34381
NCAM1	7569.24	4969.89	4005.44	4942.26	4942.69	4781.96	254.192	4.35505
PLCB1	1056.69	559.974	1720.29	880.028	1725.3	1002.7	56.2639	4.36266
TRDN	6.38485	44.5549	2.05407	30.7929	20.751	20.1346	1.00471	4.37025
PEX5L	172.391	114.425	720.98	231.757	726.285	94.6324	16.0754	4.41701
FBN3	468.222	1314.37	280.381	1002.39	566.206	1153.71	37.1743	4.42319
GZMB	121.312	245.052	241.354	395.445	341.898	360.409	13.0613	4.44377
LY6H	140.467	366.565	93.4603	246.343	109.684	237.588	9.04241	4.46005
GRID1	240.496	291.632	370.76	375.997	359.684	497.324	16.0754	4.46888
SEMA5B	357.552	680.474	272.165	504.031	304.348	765.113	21.099	4.50963
FZD10-DT	284.126	491.116	143.785	403.549	233.202	416.785	14.066	4.54676
TUBB2B	212.828	146.829	107.839	238.24	178.854	251.682	8.0377	4.55835
IGFBP5	57553	46441.4	157497	47962.3	155722	50421	3594.86	4.5792
TMEM132C	4293.81	4116.26	5574.75	4780.19	5718.39	4613.83	200.942	4.59299
DDX25	94.7086	54.681	137.623	34.8446	78.0633	42.2826	3.01414	4.61186
PENK	1166.3	162.018	2227.64	41.3273	790.515	52.3498	30.1414	4.61776
CREB3L1	651.255	934.639	1001.36	997.527	981.226	1131.56	38.1791	4.63646
LINC01088	432.041	170.119	124.271	48.6203	49.4072	96.6459	6.02827	4.67051
SLC7A11	1234.4	571.112	163.299	325.756	168.973	464.102	19.0895	4.67585
SDK2	340.525	392.893	152.001	332.239	219.368	258.729	11.0518	4.67654
CUBN	10914.9	9351.46	8430.94	11361.8	11828.1	11227	410.927	4.67797
GABRA3	373.514	253.153	88.3252	448.928	214.427	378.53	11.0518	4.72762
FHL5	47.8864	4.05044	22.5948	19.4481	53.3597	14.0942	1.00471	4.74305
SHC4	834.287	383.779	1371.09	347.635	1190.71	335.24	27.1272	4.77709
GALNT17	979.01	1034.89	1218.07	1252.78	1195.65	2016.48	46.2167	4.79475
TPRXL	20.2187	27.3405	34.9192	21.8791	40.5139	25.1682	1.00471	4.81798
GPC3	2195.32	1845.99	4099.93	1606.9	3352.77	2055.74	87.4099	4.85298
F2RL3	311.793	103.286	143.785	53.4824	71.1463	21.1413	4.01885	4.86899
NRXN2	827.902	872.87	1276.61	751.184	1051.38	919.142	32.1508	4.88477
CRYBB3	21.2828	71.8953	38.0004	14.5861	9.88143	25.1682	1.00471	4.90662
DDIT4	12264.2	11667.3	7499.42	10335.1	11137.4	12421	357.677	4.92786
CPXM1	10595.7	13396.8	10623.7	14176.9	13213.5	13700.6	405.904	4.95818
ADAMTS15	1771.8	1289.05	983.901	1259.27	999.013	2489.64	45.212	5.01849
ADM	3480.81	2667.22	882.224	2826.46	1942.69	4803.1	84.3958	5.03505
LPL	1125.86	440.486	329.679	204.205	184.783	285.911	13.0613	5.03589
ZNF536	487.377	464.788	374.868	437.583	495.06	579.875	14.066	5.07235
CA12	3396.74	2298.63	2216.35	1177.42	1769.76	1377.2	60.2827	5.08022
ALDH1A2	32808.6	32825.8	23849.8	37811.2	41267.8	34458.3	965.528	5.13114
OTOG	169.199	153.917	108.866	90.7579	108.696	85.5719	3.01414	5.30914
GJA5	1646.23	2074.84	10275.5	1794.09	5864.63	2206.75	88.4146	5.49125
STC2	845.993	1588.79	728.169	2622.26	1994.07	4862.5	45.212	5.54231
SLC22A6	198.994	34.4288	19.5137	12.1551	1.97629	21.1413	1.00471	5.57923
RSPO2	63.8485	174.169	18.4867	252.015	180.83	363.429	3.01414	5.86328
EBF2	498.018	354.414	405.679	492.686	449.605	720.817	8.0377	5.92061
GNLY	2851.9	9247.16	10689.4	8858.62	10300.4	10799.2	144.679	5.92512
NTM	2549.68	1582.71	896.603	657.995	532.609	1012.77	19.0895	5.98058
ACTG2	5953.87	4038.29	1659.69	4321.54	2188.74	3464.15	55.2592	6.02739
MOBP	25.5394	81.0088	128.38	39.7066	75.0989	53.3566	1.00471	6.06321
FZD10	130.889	145.816	91.4063	140.189	107.708	204.366	2.00942	6.08839
FABP6	423.528	344.288	359.463	325.756	301.384	378.53	5.02356	6.14496
SULT1E1	17160.3	17491.8	19501.4	18496.8	19870.6	11272.3	239.121	6.17679
PCDH19	1003.49	1147.29	570.005	1965.88	1009.88	1728.55	16.0754	6.26645
DKK2	7103.15	5699.98	7856.83	12548.9	10830.1	9755.19	107.504	6.38195
ACAN	129.825	158.98	127.353	308.739	117.589	218.46	2.00942	6.45939
SLC22A2	998.165	549.848	452.923	453.79	506.918	752.026	7.03298	6.45953
WNT2B	3542.53	2537.6	1207.8	1230.9	1500	2012.45	20.0942	6.64083
SFRP4	5181.31	2533.55	12416.9	1890.52	14542.5	2864.14	61.2874	6.74448
ATP1A2	9546.41	6337.93	968.496	3411.53	1662.06	7506.16	44.2073	6.79395
GRIK1	384.155	274.417	2754.51	191.24	1187.75	71.4777	6.02827	7.07109
POU3F3	130.889	183.283	210.543	147.482	195.652	276.85	1.00471	7.56901
IGF2BP1	450.132	488.078	428.274	398.687	412.056	407.725	2.00942	7.74418
FABP7	752.348	524.532	1084.55	262.55	508.894	1856.41	2.00942	8.69287
